# Supplementary material for: Structural basis for saxitoxin congener binding and neutralization by anuran saxiphilins
Source: Nat Commun. 2025 Apr 24;16:3885. doi: 10.1038/s41467-025-58903-2 (PMC12022044; doi:10.1038/s41467-025-58903-2)
Supplement: Supplementary file 6 — Source Data [file 41467_2025_58903_MOESM6_ESM.xlsx]

## Sheet: Fig. 1B-E
Fig. 1B		dcSTX (nM)						GTX5 (nM)						C1/C2 (nM)						dcGTX2/3 (nM)						GTX2/3 (nM)						neoSTX (nM)						Fig. 1C		dcSTX (nM)						GTX5 (nM)
	Temperature (°C)	0	19.5	625	5000	20000		0	19.5	625	5000	20000		0	19.5	625	5000	20000		0	19.5	625	5000	20000		0	19.5	625	5000	20000		0	19.5	625	5000	20000			Temperature (°C)	0	19.5	625	5000	20000		0	19.5	625	5000
	25	2049.29	2075.68	2012.56	2033.63	2058.48		2009.3	2012.47	2073.19	2015.41	2018.44		2063.61	2105.41	2016.51	2053.51	2086.13		2017.12	2040.62	2004.15	2030.15	2086.04		2016.85	2030.98	2006.04	2012.22	2035.62		1908.1	1919.3	1910	1909.2	1912.1			25	2093.31	2065.84	2085.85	2057.88	2047.03		2059.96	2080.45	2041.8	2044.39
	25.2	2049.68	2076.23	2012	2033.86	2059.15		2009.48	2012.32	2072.67	2015	2018.39		2063.75	2105.63	2016.21	2052.95	2086.51		2016.74	2041.03	2004.41	2030.12	2086.38		2016.76	2031.04	2006.01	2011.8	2035.36		1907.8	1918.9	1909.5	1908.5	1911.9			25.2	2094.46	2066.2	2085.65	2057.91	2047.23		2060.24	2080.48	2042.3	2044.59
	25.4	2050.07	2076.77	2011.44	2034.08	2059.81		2009.66	2012.17	2072.15	2014.58	2018.34		2063.9	2105.84	2015.91	2052.38	2086.89		2016.36	2041.43	2004.68	2030.1	2086.72		2016.66	2031.1	2005.98	2011.38	2035.1		1907.6	1918.6	1909	1907.8	1911.6			25.4	2095.61	2066.57	2085.44	2057.95	2047.42		2060.52	2080.51	2042.79	2044.78
	25.6	2050.45	2077.32	2010.89	2034.3	2060.48		2009.85	2012.02	2071.63	2014.17	2018.28		2064.04	2106.06	2015.61	2051.82	2087.26		2015.98	2041.83	2004.95	2030.07	2087.05		2016.56	2031.16	2005.95	2010.96	2034.85		1907.4	1918.2	1908.6	1907.1	1911.4			25.6	2096.76	2066.94	2085.24	2057.98	2047.62		2060.8	2080.53	2043.29	2044.98
	25.8	2050.84	2077.86	2010.33	2034.53	2061.14		2010.03	2011.87	2071.12	2013.76	2018.23		2064.18	2106.28	2015.31	2051.26	2087.64		2015.6	2042.23	2005.21	2030.05	2087.39		2016.46	2031.23	2005.92	2010.55	2034.59		1907.1	1917.8	1908.1	1906.4	1911.1			25.8	2097.91	2067.31	2085.03	2058.02	2047.81		2061.08	2080.56	2043.78	2045.18
	26	2051.23	2078.41	2009.77	2034.75	2061.8		2010.21	2011.72	2070.6	2013.34	2018.17		2064.32	2106.5	2015.01	2050.7	2088.01		2015.23	2042.64	2005.48	2030.02	2087.73		2016.36	2031.29	2005.89	2010.13	2034.34		1906.9	1917.5	1907.6	1905.7	1910.9			26	2099.06	2067.68	2084.82	2058.05	2048.01		2061.36	2080.59	2044.28	2045.37
	26.2	2051.62	2078.95	2009.22	2034.98	2062.47		2010.39	2011.57	2070.08	2012.93	2018.12		2064.46	2106.72	2014.71	2050.13	2088.39		2014.85	2043.04	2005.75	2030	2088.06		2016.26	2031.35	2005.85	2009.71	2034.08		1906.7	1917.1	1907.1	1904.9	1910.6			26.2	2100.21	2068.05	2084.62	2058.09	2048.2		2061.64	2080.62	2044.77	2045.57
	26.4	2051.89	2079.43	2008.81	2035.13	2063.29		2010.29	2011.56	2069.55	2012.63	2018.05		2064.56	2106.65	2014.43	2049.91	2088.77		2014.41	2043.52	2005.66	2029.83	2088.75		2016.12	2030.81	2005.71	2009.62	2033.79		1906.4	1916.7	1906.7	1904.3	1910.2			26.4	2101.32	2068.14	2084.51	2057.98	2048.35		2061.53	2080.33	2045.1	2045.72
	26.6	2051.86	2079.39	2008.52	2035.2	2063.58		2010.29	2011.66	2069.22	2012.57	2018.05		2064.77	2106.37	2014.29	2049.9	2089.05		2014.11	2043.89	2005.3	2029.58	2089.49		2016.1	2030.27	2005.57	2009.8	2033.25		1906	1915.8	1906.1	1903.5	1909.9			26.6	2102.37	2068.33	2084.42	2057.95	2048.31		2061.35	2079.99	2045.54	2045.79
	26.8	2052.09	2079.44	2008.42	2035.16	2063.92		2010.03	2011.88	2068.88	2012.43	2017.69		2065.15	2106.08	2014.06	2050.11	2089.19		2013.68	2044.36	2004.87	2029.4	2089.93		2015.88	2029.89	2005.49	2010.06	2032.92		1905.6	1914.8	1905.6	1902.9	1909.4			26.8	2103.49	2068.57	2084.51	2057.96	2048.12		2061.06	2079.49	2045.75	2045.86
	27	2052.12	2079.26	2008.17	2035.33	2063.96		2009.65	2011.97	2068.66	2012.18	2017.25		2065.78	2106.25	2013.74	2050.42	2089.14		2013.42	2044.83	2004.36	2028.99	2090.47		2015.65	2029.4	2005.39	2010.13	2032.6		1904.9	1914	1905.4	1902.4	1908.5			27	2104.41	2068.69	2084.81	2057.92	2048.23		2060.76	2079.15	2046.03	2046.06
	27.2	2052.07	2079.26	2008.08	2035.42	2063.91		2009.26	2012.08	2068.58	2011.94	2017.03		2066.27	2106.36	2013.41	2051.07	2089.17		2013.21	2044.92	2003.72	2028.85	2091.18		2015.28	2029.26	2005.09	2010.16	2032.37		1904.1	1913.1	1905	1901.9	1907.7			27.2	2105.4	2068.74	2085.05	2058.16	2048.21		2060.44	2078.75	2046.1	2046.33
	27.4	2052.07	2079.31	2007.72	2035.46	2063.57		2008.9	2011.91	2068.32	2011.44	2016.71		2066.67	2106.63	2013.07	2051.33	2088.94		2012.88	2044.84	2003.31	2028.87	2091.43		2014.87	2029.33	2004.72	2010.01	2031.98		1903.2	1912.4	1904.5	1901.5	1906.9			27.4	2106.18	2068.65	2085.26	2058.86	2048.17		2060.41	2078.66	2046.07	2046.58
	27.6	2052.31	2079.39	2007.54	2035.38	2063.51		2008.36	2011.57	2067.88	2010.64	2016.39		2066.6	2107.08	2012.83	2051.58	2088.73		2012.49	2044.94	2003.11	2029.06	2091.57		2014.51	2029.21	2004.38	2009.73	2031.89		1902.1	1912	1904.1	1901.3	1906.1			27.6	2106.78	2068.27	2085.18	2059.56	2048.14		2060.3	2078.63	2045.73	2046.65
	27.8	2052.41	2079.4	2007.31	2035.2	2063.34		2007.9	2011.06	2067.23	2009.71	2016.21		2066.44	2107.47	2012.75	2051.47	2088.49		2012.05	2044.77	2003.1	2029.01	2091.98		2014.24	2029	2004.03	2009.6	2031.73		1901.1	1911.8	1903.7	1900.8	1905.3			27.8	2107.2	2067.78	2084.98	2060.11	2048.38		2060.05	2078.63	2045.26	2046.38
	28	2052.37	2079.64	2007.08	2034.87	2063.41		2007.62	2010.32	2066.39	2009.06	2016.13		2065.92	2107.45	2012.76	2051.19	2088.45		2011.38	2044.66	2003.01	2029.01	2092.3		2013.92	2028.92	2003.68	2009.36	2031.48		1900.4	1911.5	1903.1	1900.4	1904.6			28	2107.83	2067.26	2084.68	2060.62	2048.31		2059.79	2078.4	2044.48	2046
	28.2	2052.31	2079.72	2006.84	2034.84	2063.42		2007.4	2009.69	2065.47	2008.4	2015.81		2065.56	2107.41	2012.72	2050.67	2088.34		2010.78	2044.82	2002.78	2029.06	2092.71		2013.75	2028.73	2003.43	2009.27	2031.2		1899.8	1911.2	1902.8	1900.1	1903.9			28.2	2108.48	2066.83	2084.28	2060.71	2048.23		2059.64	2078.4	2043.87	2045.47
	28.4	2052.22	2079.78	2006.85	2034.71	2063.74		2007.16	2009.11	2064.64	2008.07	2015.73		2065.23	2107.49	2012.58	2050.49	2088.39		2010.4	2045.06	2002.57	2029.04	2093.37		2013.43	2028.64	2003.21	2009.09	2030.92		1899.4	1910.7	1902.7	1899.6	1903.2			28.4	2109.31	2066.42	2083.79	2060.51	2048.17		2059.3	2078.17	2043.45	2044.81
	28.6	2052.1	2080.01	2006.53	2034.85	2063.99		2006.78	2008.48	2063.92	2008.06	2015.55		2065.19	2107.37	2012.19	2050.05	2088.47		2009.93	2045.22	2002.25	2028.7	2094.1		2013.04	2028.69	2002.83	2008.88	2030.52		1899.3	1910.2	1902.6	1899.1	1902.7			28.6	2110.24	2066.11	2083.54	2060	2048.13		2058.98	2077.84	2043.23	2044.29
	28.8	2051.96	2080.19	2006.12	2034.95	2064.46		2006.5	2007.84	2063.52	2008.16	2015.43		2065.29	2107.17	2011.68	2049.83	2088.6		2009.75	2045.36	2001.77	2028.42	2094.44		2012.67	2028.61	2002.39	2008.51	2030.12		1899.1	1909.6	1902.4	1898.8	1902.2			28.8	2111.36	2065.77	2083.27	2059.68	2047.56		2059.01	2077.72	2043.13	2044
	29	2052.04	2080.35	2005.96	2034.92	2064.57		2006.32	2007.68	2063.32	2008.21	2015.23		2065.61	2107.18	2011.18	2049.69	2088.64		2009.62	2045.4	2001.45	2028.19	2094.81		2012.26	2028.39	2001.91	2008.22	2029.84		1898.8	1909.2	1902.2	1898.4	1902.1			29	2112.24	2065.27	2082.75	2059.53	2046.97		2059.08	2077.69	2043.25	2043.61
	29.2	2052.24	2080.47	2005.97	2034.6	2064.67		2006.09	2007.45	2062.94	2008.41	2014.95		2065.7	2107.12	2010.59	2049.57	2088.7		2009.64	2045.16	2001.22	2027.54	2094.71		2011.78	2027.74	2001.51	2007.68	2029.55		1898.3	1908.7	1901.8	1897.8	1901.9			29.2	2112.85	2064.31	2082.24	2059.6	2046.41		2058.86	2077.43	2043.23	2043.16
	29.4	2052.3	2080.32	2005.73	2034.28	2064.31		2006.08	2007.1	2062.5	2008.18	2014.41		2065.73	2106.75	2009.86	2048.86	2088.63		2009.13	2044.52	2000.67	2026.58	2094.08		2011.35	2026.76	2000.86	2006.94	2029.18		1897.7	1908.4	1901.3	1897.4	1901.6			29.4	2112.88	2063.5	2081.62	2059.32	2045.64		2058.63	2077.05	2042.77	2042.78
	29.6	2052.04	2079.82	2005.44	2033.52	2063.94		2006.01	2006.7	2061.79	2007.65	2013.8		2065.69	2106.3	2008.9	2048.32	2088.4		2008.44	2043.77	1999.79	2025.69	2093.15		2010.47	2025.56	1999.97	2005.83	2028.46		1897	1907.7	1901	1896.7	1901.1			29.6	2112.77	2062.5	2080.55	2058.98	2044.73		2058.21	2076.44	2041.93	2042.22
	29.8	2051.66	2079.27	2005.05	2032.74	2063.11		2005.84	2006.29	2060.59	2006.99	2012.82		2065.38	2105.61	2007.8	2047.56	2087.77		2007.52	2042.97	1998.77	2024.5	2092.02		2009.17	2024.37	1999.02	2004.42	2027.53		1896.2	1907.2	1900.5	1895.9	1900.4			29.8	2112.03	2061.63	2079.42	2058.36	2044		2057.21	2075.58	2040.87	2041.33
	30	2051.02	2078.48	2004.34	2031.83	2062.25		2005.31	2005.36	2059.02	2006.07	2011.87		2064.75	2104.6	2006.35	2046.65	2086.84		2006.46	2042.04	1997.57	2023.01	2090.61		2007.79	2023.25	1998.18	2003.07	2026.49		1895.5	1906.6	1899.9	1895.2	1899.3			30	2111.25	2060.71	2078.42	2057.51	2043.13		2055.93	2074.61	2039.73	2040.35
	30.2	2050.09	2077.45	2003.27	2030.61	2061.27		2004.34	2004.26	2057.44	2004.84	2010.9		2064	2103.48	2004.86	2045.72	2085.82		2005.07	2041.07	1996.24	2021.61	2089.44		2006.44	2022.44	1997.15	2001.68	2025.38		1894.9	1906.2	1899.6	1894.6	1898.6			30.2	2110.79	2060.2	2077.33	2056.6	2042.28		2054.8	2073.55	2038.62	2039.3
	30.4	2049.28	2076.56	2002.24	2029.34	2060.54		2003.08	2003.42	2056	2003.99	2009.89		2063.2	2102.49	2003.58	2045.14	2084.79		2004.09	2040.47	1995.29	2020.47	2088.54		2005.03	2021.91	1996.33	2000.68	2024.35		1894.4	1905.8	1899.2	1894	1897.9			30.4	2110.73	2059.68	2076.27	2056.06	2041.59		2053.63	2072.73	2037.89	2038.2
	30.6	2048.53	2076.11	2001.52	2028.64	2059.7		2002.15	2002.63	2054.89	2003.46	2009.08		2062.31	2101.75	2002.76	2044.56	2083.85		2003.13	2039.71	1995.02	2019.53	2087.72		2004.21	2021.64	1996.03	2000.11	2023.6		1894	1905.5	1898.6	1893.7	1897.2			30.6	2110.72	2059.25	2075.79	2056.01	2040.94		2052.78	2072.16	2037.8	2036.97
	30.8	2047.84	2075.73	2001.09	2028.1	2059.22		2001.3	2001.87	2054.21	2003.14	2008.74		2061.49	2101.51	2002.09	2044.28	2083.34		2002.35	2039.27	1995.09	2019	2087		2003.8	2021.28	1995.79	1999.93	2023.08		1893.9	1905.2	1898.4	1893.5	1896.6			30.8	2111.16	2058.51	2075.35	2056.04	2040.38		2052.37	2071.5	2038.02	2036.16
	31	2047.51	2075.58	2000.66	2027.87	2059.15		2000.77	2001.44	2053.98	2003.02	2008.6		2060.86	2101.42	2001.78	2044.07	2083.07		2001.74	2039.02	1995.07	2018.71	2086.34		2003.58	2021.05	1995.48	1999.84	2022.8		1894	1904.7	1898.2	1893.3	1896.4			31	2111.85	2058.07	2075.16	2056.33	2040.18		2052.25	2071.09	2038.26	2035.55
	31.2	2047.49	2075.7	2000.47	2028.26	2059.16		2000.72	2001.42	2054.03	2003.05	2008.57		2060.27	2101.58	2001.76	2044.06	2082.82		2001.31	2038.88	1995.12	2018.89	2085.4		2003.31	2020.78	1995.29	2000.06	2022.65		1894.1	1904.2	1897.9	1893.2	1896			31.2	2112.15	2057.73	2075.05	2056.57	2039.91		2052.36	2070.87	2038.66	2035.04
	31.4	2047.63	2076	2000.45	2028.8	2059.29		2000.85	2001.36	2053.95	2003.04	2008.69		2059.7	2101.84	2001.83	2044.11	2082.67		2000.95	2038.64	1995.04	2019.08	2084.31		2003.31	2020.49	1995.2	2000.02	2022.43		1894.3	1903.9	1897.9	1893.2	1895.7			31.4	2112.53	2057.16	2075.16	2056.75	2039.52		2052.7	2070.54	2038.9	2034.75
	31.6	2047.97	2076.06	2000.21	2028.73	2059.43		2000.77	2001.36	2053.73	2002.87	2008.75		2059.2	2102.12	2001.85	2044.29	2082.47		2001.12	2038.54	1994.62	2019.07	2083.23		2003.35	2019.95	1994.71	2000.09	2022.42		1894.4	1903.5	1897.9	1893.1	1895.6			31.6	2113.03	2056.73	2075.02	2056.53	2039.29		2053.05	2070.02	2038.58	2034.82
	31.8	2048.49	2076.06	1999.83	2028.57	2059.35		2000.76	2001.47	2053.26	2002.37	2008.48		2058.88	2101.92	2002.12	2044.11	2082.12		2001.24	2038.16	1994.18	2018.88	2082.56		2003.34	2019.59	1994.55	2000.28	2022.34		1894.4	1903.2	1897.8	1893.3	1895.6			31.8	2113.55	2056.81	2074.99	2056.5	2038.94		2053.27	2069.71	2038.24	2034.65
	32	2048.9	2076.05	1999.6	2028.28	2058.91		2000.69	2001.48	2052.49	2001.99	2008.05		2058.57	2101.96	2002.33	2044.04	2081.91		2001.39	2037.38	1994.08	2018.66	2081.83		2003.29	2019.07	1994.35	2000.07	2022.06		1894.2	1903.3	1897.7	1893.2	1895.5			32	2113.78	2056.87	2074.72	2056.11	2038.44		2053.37	2069.35	2037.9	2034.55
	32.2	2049.31	2076	1999.39	2027.74	2058.63		2000.64	2001.24	2051.54	2001.71	2007.57		2058.54	2101.9	2002.44	2043.79	2081.5		2001.53	2036.72	1994.04	2018.03	2081.18		2003.31	2018.63	1994.22	1999.8	2021.73		1893.9	1903.1	1897.4	1893	1895			32.2	2114.14	2056.78	2074.51	2055.66	2037.92		2053.32	2068.85	2037.3	2034.49
	32.4	2049.39	2075.73	1999.04	2027.22	2058.07		2000.61	2001.01	2050.7	2001.24	2007.02		2058.55	2101.71	2002.66	2043.57	2081.16		2001.61	2036.1	1993.95	2017.55	2080.78		2003.24	2018.27	1993.99	1999.62	2021.67		1893.6	1902.9	1897	1892.6	1894.5			32.4	2114.35	2057.06	2074.24	2055.36	2037.53		2053.27	2068.21	2036.78	2034.23
	32.6	2049.58	2075.69	1998.78	2027.09	2057.44		2000.69	2000.92	2049.91	2000.76	2006.57		2058.49	2101.18	2002.82	2043	2080.96		2001.41	2035.57	1993.71	2017.13	2080.19		2002.99	2018.14	1994.1	1999.32	2021.41		1893.4	1902.7	1896.5	1892.1	1893.8			32.6	2114.15	2057.4	2073.88	2055.08	2037.23		2052.91	2067.92	2036.82	2033.91
	32.8	2049.57	2075.69	1998.69	2027.12	2056.95		2000.62	2000.82	2049.39	2000.65	2006.41		2058.22	2100.95	2002.81	2042.79	2080.61		2001.22	2035.17	1993.24	2016.89	2079.12		2002.84	2018.05	1993.81	1998.74	2021.23		1892.9	1902.8	1896	1891.5	1893.2			32.8	2113.85	2057.48	2073.63	2054.87	2037.09		2052.65	2067.47	2036.71	2033.65
	33	2049.37	2075.57	1998.67	2027.27	2056.75		2000.46	2000.78	2049.18	2000.56	2006.35		2058.01	2100.44	2002.68	2042.56	2079.86		2001.09	2035.13	1992.61	2016.72	2077.95		2002.77	2018.16	1993.49	1998.64	2020.93		1892.4	1902.5	1895.6	1891.1	1892.7			33	2113.56	2057.38	2073.29	2054.82	2037.16		2052.48	2066.9	2036.82	2033.21
	33.2	2049.14	2075.63	1998.56	2027.31	2056.38		2000.09	2000.73	2049.2	2000.36	2006.35		2057.49	2099.85	2002.46	2042.08	2079.27		2001.07	2034.89	1992.17	2016.66	2076.75		2002.61	2018.36	1993.23	1998.42	2020.63		1892	1902.4	1895.5	1890.8	1892.6			33.2	2113.22	2057.38	2072.88	2054.97	2037.29		2052.18	2066.41	2036.93	2032.71
	33.4	2049.14	2075.98	1998.52	2027.27	2056.25		1999.62	2000.55	2049.38	2000.37	2006.26		2056.87	2099.19	2001.95	2041.53	2078.37		2001.12	2034.62	1991.94	2016.26	2075.21		2002.49	2018.23	1993.12	1998.1	2020.11		1891.5	1902.2	1895.2	1890.7	1892.7			33.4	2112.94	2057.34	2072.35	2054.91	2037.28		2051.79	2066.2	2037.19	2032.28
	33.6	2048.97	2076.09	1998.41	2027.16	2056.46		1999.05	2000.28	2049.58	2000.43	2006.18		2056.42	2098.94	2001.37	2041.05	2077.18		2001.03	2033.9	1992.07	2015.96	2073.83		2002.31	2018.12	1992.99	1997.67	2019.63		1891	1901.8	1895.1	1890.7	1892.9			33.6	2112.95	2057.11	2072.02	2054.83	2037.25		2051.75	2065.85	2036.95	2032.04
	33.8	2048.86	2076.35	1998.07	2027.13	2056.73		1998.45	2000.13	2049.81	2000.31	2006.13		2056.08	2098.49	2000.61	2040.34	2076.1		2000.94	2032.99	1992.4	2015.45	2072.73		2002	2017.96	1993	1997.29	2019.05		1890.9	1901	1895	1890.5	1892.9			33.8	2112.72	2056.93	2071.42	2054.38	2037.33		2051.63	2065.67	2036.75	2031.82
	34	2048.92	2076.71	1997.69	2026.99	2056.81		1997.86	2000	2049.96	2000	2005.89		2055.65	2097.99	2000.1	2039.53	2075.24		2000.72	2031.99	1992.82	2014.87	2071.76		2001.64	2017.54	1993.15	1996.62	2018.66		1890.8	1900.5	1894.8	1890.3	1892.7			34	2112.52	2056.98	2071.11	2053.95	2037.01		2051.42	2065.72	2036.38	2031.63
	34.2	2048.74	2076.84	1997.34	2027.1	2056.8		1997.48	1999.91	2049.74	1999.66	2005.53		2055.31	2097.52	1999.57	2039.17	2074.33		2000.23	2031.09	1992.79	2014.34	2071.11		2001.46	2016.87	1993.18	1996.09	2018.39		1890.5	1899.8	1894.5	1890.1	1892.2			34.2	2112.43	2056.81	2070.85	2053.35	2036.62		2051.23	2065.97	2036.24	2031.4
	34.4	2048.63	2076.62	1997.02	2027.32	2056.81		1997.28	1999.94	2049.27	1999.23	2005.4		2055.05	2097.03	1998.94	2038.76	2073.53		1999.53	2030.32	1992.52	2014.07	2070.61		2001.16	2016.57	1992.93	1995.89	2018.16		1890.1	1899.6	1894.6	1889.9	1891.7			34.4	2112.08	2056.44	2070.85	2052.8	2036.23		2050.98	2066.16	2035.96	2031.28
	34.6	2048.48	2076.54	1996.78	2027.62	2056.48		1997.18	1999.85	2048.91	1998.77	2005.39		2054.58	2096.19	1998.39	2038.39	2072.89		1999.1	2030.22	1991.94	2013.7	2070.07		2000.86	2016.03	1992.47	1995.82	2017.78		1889.8	1899.5	1894.4	1889.5	1891.1			34.6	2111.69	2056.21	2070.59	2052.4	2035.46		2050.68	2066.32	2035.78	2030.84
	34.8	2048.18	2076.14	1996.73	2027.62	2056.11		1997.09	1999.51	2048.25	1998.44	2005.14		2053.97	2095.24	1998.1	2038.09	2072.23		1998.64	2030.21	1991.39	2013.42	2069.35		2000.73	2015.4	1992.17	1995.8	2017.5		1889.5	1899.6	1893.9	1889.2	1890.7			34.8	2111.48	2056.11	2070.18	2052.26	2034.38		2050.52	2066.48	2035.59	2030.44
	35	2047.82	2075.9	1996.81	2027.68	2055.82		1997.2	1999.22	2047.37	1998.14	2005.02		2053.39	2094.35	1997.53	2037.49	2071.75		1998.14	2030.2	1990.67	2013.24	2068.7		2000.56	2014.77	1991.68	1995.9	2017.21		1889.2	1899.8	1893.8	1888.9	1890.2			35	2111.18	2055.86	2069.76	2052.05	2033.5		2050.59	2066.45	2035.24	2030.27
	35.2	2047.86	2075.8	1997.18	2027.62	2055.92		1997.08	1999	2046.81	1998.05	2005.05		2052.74	2093.22	1997.13	2036.54	2071.25		1997.96	2030.16	1990.31	2013.02	2067.64		2000.37	2014.26	1991.24	1995.93	2016.76		1889.2	1899.9	1893.4	1888.6	1890.2			35.2	2110.67	2055.92	2069.47	2051.79	2032.89		2050.85	2066.13	2034.68	2030.28
	35.4	2047.65	2075.87	1997.53	2027.38	2055.92		1996.78	1998.72	2046.26	1998.12	2004.83		2052.13	2092.26	1997.08	2035.47	2070.83		1997.81	2029.85	1990.09	2012.69	2066.58		2000.39	2013.58	1991.05	1995.63	2016.31		1889.4	1899.6	1892.9	1888.4	1889.9			35.4	2110.36	2055.99	2068.94	2051.38	2032.47		2051.15	2065.64	2034.15	2030.06
	35.6	2047.65	2075.82	1997.94	2027.13	2055.86		1996.71	1998.61	2045.56	1998.23	2004.36		2051.61	2091.32	1997.03	2034.47	2070.41		1997.42	2029.34	1990.09	2012.32	2065.64		2000.71	2013.34	1991.15	1995.2	2016.13		1889.4	1899.1	1892.4	1888.2	1889.6			35.6	2109.94	2056.08	2068.69	2050.93	2032.33		2051.39	2065.21	2033.63	2029.82
	35.8	2048.04	2076.03	1998.27	2027.02	2055.74		1996.79	1998.57	2044.93	1998.02	2003.9		2051.25	2090.75	1996.89	2033.46	2070.05		1996.88	2028.82	1990.05	2011.95	2064.78		2000.69	2013.21	1990.93	1994.71	2015.89		1889.3	1898.9	1892.1	1888.1	1889.4			35.8	2109.49	2055.77	2068.82	2050.33	2032.34		2051.52	2064.81	2033.17	2029.6
	36	2048.49	2075.8	1998.31	2026.83	2055.51		1996.64	1998.51	2044.48	1997.89	2003.32		2050.65	2090.19	1996.95	2032.97	2069.4		1996.48	2028.29	1990.31	2011.3	2064.01		2000.64	2013.34	1990.91	1994.24	2015.6		1889.3	1898.6	1891.7	1888.2	1889.3			36	2108.94	2055.58	2068.67	2049.82	2032.34		2051.4	2064.3	2032.86	2029.17
	36.2	2048.69	2075.44	1997.8	2026.74	2054.91		1996.65	1998.38	2043.92	1997.57	2002.79		2050.33	2090.1	1997.02	2032.64	2068.71		1995.94	2027.82	1990.64	2010.71	2063.6		2000.45	2013.6	1990.72	1993.86	2015.34		1889.2	1898.3	1891.6	1888.1	1888.8			36.2	2108.34	2055.3	2068.29	2049.4	2031.99		2051.14	2063.88	2032.6	2028.71
	36.4	2049.07	2075.19	1997.26	2026.86	2054.29		1996.87	1998.21	2043.5	1997.14	2002.65		2050.1	2089.66	1996.99	2032.54	2067.97		1995.58	2027.66	1990.82	2010.19	2063.39		2000.03	2013.87	1990.36	1993.61	2015.17		1889	1898.3	1891.5	1888.2	1888.5			36.4	2107.65	2055.2	2067.98	2049.21	2031.58		2050.93	2063.67	2032.29	2028.41
	36.6	2049.14	2075	1996.51	2026.87	2054.02		1996.63	1997.92	2043.27	1996.59	2002.61		2049.96	2089.35	1996.93	2032.56	2067.24		1995.47	2027.43	1990.87	2009.72	2063.16		1999.28	2013.63	1989.94	1993.47	2014.86		1888.9	1898.2	1891.4	1888.4	1888.1			36.6	2107.02	2054.86	2067.52	2048.9	2031.14		2050.74	2063.44	2032.2	2028.25
	36.8	2049	2074.92	1995.63	2026.81	2053.67		1996.38	1997.69	2043.2	1996.28	2002.71		2049.89	2088.72	1996.89	2032.49	2066.46		1995.6	2027.34	1990.76	2009.22	2062.97		1998.95	2013.38	1989.76	1993.26	2014.79		1888.9	1897.8	1891.3	1888.4	1887.7			36.8	2106.41	2055.01	2066.82	2048.79	2030.68		2050.56	2062.96	2032.04	2028.01
	37	2048.89	2075.04	1994.84	2026.71	2053.35		1996.23	1997.24	2043.25	1996.05	2003.06		2050.04	2088.33	1996.95	2032.38	2065.86		1995.8	2027.47	1990.37	2009	2062.75		1998.77	2012.97	1989.61	1992.95	2014.76		1888.5	1897.8	1891.1	1888.2	1887.3			37	2106.15	2055.02	2066.4	2048.69	2030.21		2050.61	2062.66	2031.96	2027.84
	37.2	2048.92	2075.31	1994.33	2026.44	2052.96		1995.96	1996.77	2043.15	1995.76	2003.25		2050	2087.7	1996.87	2032.29	2065.37		1996.1	2027.62	1989.74	2008.64	2062.52		1998.56	2012.38	1989.61	1992.37	2014.82		1887.8	1897.9	1890.7	1888.1	1887.1			37.2	2106.15	2054.83	2066.06	2048.79	2029.86		2050.76	2062.31	2031.87	2027.59
	37.4	2049.06	2075.42	1993.93	2025.96	2052.5		1995.36	1996.49	2042.97	1995.65	2003.07		2049.85	2087.44	1996.79	2032.19	2065		1996.23	2027.6	1989.26	2008.29	2062.03		1998.45	2011.95	1989.74	1991.88	2014.8		1887.1	1897.8	1890.3	1887.9	1886.8			37.4	2106.14	2054.52	2065.64	2048.79	2029.49		2051.05	2061.85	2031.81	2027.44
	37.6	2049.41	2075.52	1993.71	2025.48	2051.92		1994.98	1996.15	2042.6	1995.65	2002.74		2049.46	2087.11	1997.02	2031.84	2064.76		1996.17	2027.52	1988.77	2008.04	2061.41		1998.43	2011.81	1989.66	1991.39	2014.77		1886.6	1897.7	1890.1	1887.6	1886.4			37.6	2106.04	2054.38	2065.03	2048.86	2028.95		2051.16	2061.18	2031.45	2027.5
	37.8	2049.8	2075.26	1993.71	2025.08	2051.45		1994.65	1995.96	2042.23	1995.56	2002.26		2048.85	2087	1997.02	2031.75	2064.29		1996.01	2027.3	1988.55	2007.88	2061.05		1998.07	2011.54	1989.48	1991.18	2014.4		1885.8	1897.9	1889.8	1887.3	1886.1			37.8	2105.84	2054.09	2064.74	2048.74	2028.43		2051.22	2060.78	2031.37	2027.49
	38	2050.08	2075.22	1993.8	2024.69	2050.98		1994.42	1995.99	2041.42	1995.33	2001.67		2048.34	2086.53	1996.88	2031.3	2064		1995.75	2026.69	1988.38	2007.82	2060.77		1997.62	2011.35	1989.22	1991.25	2014.13		1885.6	1897.8	1889.5	1887.1	1885.8			38	2105.38	2053.93	2064.4	2048.48	2027.85		2051.07	2060.4	2031.07	2027.38
	38.2	2050.22	2075.13	1993.97	2024.3	2050.87		1994.33	1996.01	2040.84	1995.19	2001.24		2047.81	2086.15	1996.85	2030.8	2063.72		1995.47	2026.11	1988.43	2008.02	2060.42		1997.33	2011.29	1989.02	1991.66	2013.77		1886	1897.3	1889.3	1886.6	1885.3			38.2	2104.89	2054.15	2064.1	2047.93	2027.35		2050.99	2060.16	2030.91	2027.32
	38.4	2050.18	2075.13	1993.97	2024.22	2050.97		1994.67	1995.83	2040.36	1994.64	2001.12		2047.21	2085.82	1996.76	2030.16	2063.09		1995.42	2025.59	1988.77	2008.02	2060.33		1997.16	2010.88	1988.91	1991.88	2013.4		1886.2	1896.9	1889.2	1886.2	1884.8			38.4	2104.52	2054.53	2063.88	2047.33	2026.64		2050.7	2059.85	2030.82	2027.02
	38.6	2050.24	2075.09	1993.88	2024.32	2050.83		1994.86	1995.93	2039.9	1994.37	2001.28		2046.87	2085.65	1996.33	2029.73	2062.24		1995.62	2025.07	1989.05	2008.03	2060.4		1997.27	2010.57	1988.91	1992.04	2013.11		1886	1896.7	1888.8	1885.8	1884.3			38.6	2104.2	2054.9	2064.01	2046.97	2026.16		2050.72	2059.81	2031.02	2026.28
	38.8	2050.2	2075.37	1993.74	2024.35	2050.67		1994.87	1995.86	2039.27	1994.27	2001.55		2046.73	2085.4	1996.28	2029.1	2061.76		1995.72	2024.83	1988.92	2007.93	2060.02		1997.61	2010.53	1989.05	1992.09	2012.96		1885.9	1896.4	1888.6	1885.4	1883.6			38.8	2104.02	2055.32	2063.9	2046.56	2025.68		2050.78	2059.63	2030.84	2025.74
	39	2049.93	2075.47	1993.52	2024.44	2050.72		1994.68	1995.85	2039.04	1994.33	2001.76		2046.48	2085.46	1996.17	2028.69	2060.94		1995.79	2024.92	1988.82	2007.65	2059.53		1997.77	2010.35	1989.13	1991.9	2012.74		1885.5	1896.2	1888.7	1885.1	1883			39	2103.91	2055.55	2063.78	2046.29	2025.26		2050.99	2059.42	2030.79	2025.46
	39.2	2049.67	2075.42	1993.25	2024.51	2050.65		1994.45	1996	2038.84	1994.58	2001.9		2046.15	2085.32	1995.96	2028.39	2060.2		1995.78	2024.91	1988.45	2007.19	2058.9		1997.93	2010.07	1989.08	1991.6	2012.69		1884.5	1896.1	1888.7	1885	1882.6			39.2	2103.58	2055.26	2063.63	2046.24	2024.82		2051.03	2059.27	2030.68	2025.23
	39.4	2049.4	2075.39	1993.1	2024.2	2050.54		1994.01	1996.26	2038.48	1995.05	2001.63		2045.86	2084.98	1995.87	2028.2	2059.97		1995.62	2024.94	1987.57	2007.1	2058.24		1997.96	2010.05	1988.78	1991.39	2012.65		1883.8	1896	1888.9	1884.6	1882.4			39.4	2103.41	2054.8	2063.64	2046.28	2024.68		2051.21	2059.16	2030.54	2025.35
	39.6	2048.96	2075.45	1993.11	2023.71	2050.6		1993.78	1996.29	2038.03	1995.01	2001.02		2045.34	2084.63	1995.81	2027.85	2059.9		1995.2	2025.02	1986.94	2007.01	2057.52		1997.36	2009.83	1988.53	1991.22	2012.51		1883.6	1895.8	1889.1	1884.3	1882.5			39.6	2103.19	2054.45	2063.46	2045.99	2024.42		2051.19	2059.01	2030.16	2025.68
	39.8	2048.53	2075.36	1992.97	2023.25	2050.77		1993.46	1996.19	2037.79	1994.72	2000.56		2044.71	2084.32	1995.45	2027.48	2059.53		1995.02	2024.95	1986.78	2007.02	2057.02		1996.69	2009.3	1988.23	1991.04	2012.48		1883.7	1895.6	1889.2	1884	1882.7			39.8	2102.97	2054.15	2063.46	2045.87	2024.28		2051.23	2058.98	2030.05	2025.98
	40	2048.35	2075.1	1992.97	2022.82	2050.67		1993.24	1995.83	2037.56	1994.21	2000.07		2044.19	2083.65	1995.19	2027.08	2059.3		1994.94	2024.63	1986.84	2006.98	2056.51		1996.37	2008.87	1988	1990.98	2012.21		1884	1895.3	1888.9	1883.6	1882.7			40	2102.93	2054.03	2063.37	2045.78	2024.11		2051.22	2058.93	2030.08	2026.03
	40.2	2048.22	2075.1	1992.88	2022.47	2050.49		1993	1995.41	2037.15	1993.38	1999.57		2043.8	2083.18	1995.1	2026.56	2058.81		1994.78	2024.29	1987.21	2006.93	2056.25		1995.99	2008.43	1987.89	1990.83	2011.75		1884.6	1895.1	1889	1883	1882.6			40.2	2102.95	2054.4	2063.28	2045.47	2023.84		2051.19	2058.74	2030.08	2025.92
	40.4	2047.98	2074.75	1992.7	2022.25	2050.21		1992.72	1995.05	2036.84	1992.67	1999.27		2043.45	2083	1994.92	2025.96	2058.02		1994.6	2023.79	1987.45	2006.41	2055.73		1995.65	2007.83	1987.98	1990.77	2011.38		1885.4	1894.8	1888.8	1882.5	1882.4			40.4	2102.68	2054.97	2063.06	2045.08	2023.45		2051.05	2058.74	2029.92	2025.4
	40.6	2047.61	2074.22	1992.26	2021.92	2049.99		1992.41	1994.77	2036.68	1992.07	1999.31		2043.32	2082.73	1994.7	2025.32	2057.23		1994.43	2023.29	1987.61	2005.77	2055.25		1995.89	2007.37	1988.03	1990.63	2011.16		1886	1894.4	1888.7	1881.9	1881.9			40.6	2102.63	2055.46	2062.75	2044.95	2022.9		2051	2058.77	2029.75	2024.9
	40.8	2047.21	2073.74	1991.83	2021.49	2049.62		1992.38	1994.73	2036.45	1991.52	1999.19		2043.26	2082.37	1994.74	2024.94	2056.69		1994.17	2022.7	1987.6	2005.2	2054.92		1995.95	2007.15	1987.93	1990.42	2010.85		1886	1894.1	1888.6	1881.3	1881.6			40.8	2102.59	2055.72	2062.24	2044.65	2022.18		2050.96	2058.79	2029.56	2024.34
	41	2046.82	2073.35	1991.38	2020.94	2049.33		1992.39	1994.92	2036.08	1991.12	1999.09		2043.09	2082.34	1994.67	2024.62	2056.13		1993.89	2022.4	1987.16	2004.76	2054.62		1995.82	2006.91	1987.66	1989.95	2010.73		1885.6	1894	1888.7	1880.8	1881.3			41	2102.29	2055.77	2061.94	2044.28	2021.4		2050.96	2058.76	2029.16	2023.8
	41.2	2046.28	2072.94	1991.14	2020.37	2048.83		1992.37	1995.11	2035.8	1990.82	1998.96		2042.98	2082.32	1994.29	2024.35	2055.83		1993.73	2022.04	1986.53	2004.36	2054.15		1995.61	2006.81	1987.4	1989.45	2010.64		1885.1	1893.9	1888.5	1880.6	1881			41.2	2102.15	2055.68	2061.75	2043.99	2020.72		2051	2058.83	2028.6	2023.34
	41.4	2045.93	2072.94	1990.98	2019.88	2048.19		1992.44	1995.02	2035.52	1990.44	1999.12		2042.87	2081.87	1993.86	2024.42	2055.61		1993.62	2021.79	1986.45	2004.15	2053.96		1995.13	2007.05	1987.01	1988.96	2010.39		1884.2	1893.8	1888.4	1880.5	1880.7			41.4	2102.18	2055.29	2061.5	2043.82	2020.08		2051.2	2058.87	2028.1	2022.91
	41.6	2045.82	2073.07	1991.06	2019.55	2047.42		1992.52	1995.03	2035.13	1990.31	1999.2		2042.6	2081.24	1993.48	2024.67	2055.44		1993.63	2021.55	1986.38	2004.04	2053.78		1994.33	2007.04	1986.52	1988.47	2009.91		1883.3	1894	1888.2	1880.6	1880.5			41.6	2102.07	2054.89	2061.62	2043.57	2019.76		2051.22	2058.81	2027.68	2022.48
	41.8	2045.74	2073.06	1991.27	2019.38	2046.53		1992.51	1994.9	2034.65	1990.25	1999.16		2042.31	2080.75	1992.89	2024.81	2055.16		1993.6	2021.24	1986.21	2003.73	2053.35		1993.74	2006.85	1986.16	1988.03	2009.39		1882.8	1894.4	1888.1	1881	1880.1			41.8	2101.91	2054.64	2061.97	2043.4	2019.46		2051.07	2058.72	2027.13	2021.89
	42	2045.52	2073.04	1991.35	2019.34	2045.71		1992.57	1994.73	2034.16	1990.3	1999.19		2042.07	2080.13	1992.41	2024.84	2054.96		1993.45	2020.78	1986.35	2003.36	2052.88		1993.07	2006.5	1986.09	1987.86	2008.89		1882.9	1894.5	1887.8	1881.5	1879.6			42	2101.88	2054.56	2061.9	2043.24	2019.32		2050.95	2058.67	2026.63	2021.27
	42.2	2045.56	2072.73	1991.16	2019.37	2045.2		1992.58	1994.36	2033.72	1990.52	1999.21		2041.64	2079.46	1992.13	2024.85	2054.46		1993.3	2020.44	1986.42	2003.05	2052.57		1992.68	2006.03	1985.87	1987.73	2008.61		1882.9	1894.5	1887.7	1882	1879.4			42.2	2101.84	2054.45	2061.85	2043.03	2019.1		2050.82	2058.69	2026.37	2020.61
	42.4	2045.55	2072.29	1990.96	2019.22	2044.83		1992.29	1994.29	2033.32	1990.76	1998.59		2041.32	2079.05	1991.83	2024.25	2053.84		1993.18	2020.14	1986.17	2002.86	2052.14		1992.75	2005.14	1985.82	1987.51	2008.18		1882.9	1894.4	1887.6	1882.3	1879.1			42.4	2101.67	2054.57	2061.81	2042.77	2018.76		2050.48	2058.51	2026.35	2020.07
	42.6	2045.19	2071.78	1990.63	2018.92	2044.59		1992.07	1994.01	2032.98	1990.86	1997.71		2041.12	2078.83	1991.59	2023.66	2053.05		1993.16	2019.74	1985.93	2002.59	2051.76		1993.04	2004.58	1985.82	1987.51	2007.87		1883	1893.9	1887.5	1882.4	1878.7			42.6	2101.34	2054.7	2061.44	2042.25	2018.21		2050.34	2058.52	2026.41	2019.6
	42.8	2044.94	2071.6	1990.45	2018.53	2044.77		1991.9	1993.76	2032.73	1990.99	1997.1		2040.84	2078.58	1991.46	2022.98	2052.37		1993.03	2019.47	1985.86	2002.36	2051.53		1993.34	2004.21	1985.8	1987.56	2007.62		1883.3	1893.4	1887.2	1882.2	1878.3			42.8	2101.1	2054.92	2060.8	2041.73	2017.63		2050.46	2058.47	2026.47	2019.35
	43	2044.76	2071.48	1990.15	2017.91	2044.86		1991.6	1993.35	2032.5	1991.11	1996.37		2040.62	2078.31	1991.18	2022.41	2051.72		1993.07	2019.01	1985.72	2002.13	2051.37		1993.87	2003.91	1985.67	1987.46	2007.24		1883.1	1893	1887.1	1881.9	1878.2			43	2101.09	2055.34	2060.51	2041.22	2016.98		2050.4	2058.48	2026.54	2019.05
	43.2	2044.37	2071.6	1989.94	2017.26	2044.89		1991.62	1993.25	2032.25	1990.99	1995.77		2040.53	2078.03	1990.97	2021.98	2051.35		1993.2	2018.72	1985.76	2001.8	2051.02		1994.18	2003.81	1985.64	1987.41	2006.61		1883.2	1892.7	1886.8	1881.4	1878.1			43.2	2101.08	2055.61	2060.08	2040.77	2016.28		2050.44	2058.33	2026.49	2018.85
	43.4	2043.98	2071.63	1989.73	2016.72	2045.04		1992.06	1992.91	2031.86	1990.76	1995.78		2040.19	2077.67	1990.95	2021.93	2051.3		1993.18	2018.5	1985.93	2001.59	2050.46		1994.28	2003.97	1985.4	1987.29	2006.42		1883.2	1892.5	1886.7	1881.1	1878			43.4	2101.25	2055.79	2059.88	2040.19	2015.68		2050.74	2058.23	2026.17	2018.79
	43.6	2043.81	2071.66	1989.42	2016.38	2044.99		1992.25	1992.69	2031.49	1990.66	1996.04		2039.83	2077.5	1990.82	2021.66	2051.41		1992.8	2018.6	1986.03	2001.49	2050.05		1994.21	2003.9	1985.16	1986.98	2006.2		1883.4	1892.5	1886.7	1881	1878			43.6	2101.66	2055.85	2059.8	2040.02	2015.15		2051.04	2058.02	2025.67	2018.55
	43.8	2043.59	2071.21	1988.89	2016.08	2044.6		1992.17	1992.51	2031.04	1990.48	1996.06		2039.39	2077.33	1990.7	2021.35	2051.35		1992.81	2018.84	1986.12	2001.61	2049.49		1994.09	2003.72	1984.98	1986.62	2006.03		1883.3	1892.4	1886.9	1880.9	1878.2			43.8	2101.98	2055.74	2059.89	2039.85	2014.72		2051.28	2057.84	2025.37	2018.06
	44	2043.38	2070.67	1988.56	2016.06	2044.31		1992.15	1992.41	2030.54	1990.11	1996.15		2038.69	2077.18	1990.88	2021.02	2051.17		1992.86	2019.48	1986.2	2001.78	2048.95		1994	2003.74	1984.74	1986.36	2006.16		1883.5	1892.2	1886.9	1880.8	1878			44	2101.89	2055.39	2059.93	2039.53	2014.35		2051.78	2057.63	2025.09	2017.87
	44.2	2043.3	2070.06	1988.18	2015.88	2043.88		1991.7	1992.23	2029.93	1989.8	1996		2037.91	2077.21	1990.94	2020.28	2050.99		1992.71	2019.91	1986.09	2002.05	2048.49		1993.89	2003.44	1984.57	1985.97	2006.35		1883.4	1891.9	1887	1880.9	1877.8			44.2	2101.75	2055.24	2060.2	2039.4	2014.34		2052.31	2057.59	2024.82	2017.69
	44.4	2043.07	2069.65	1987.8	2015.63	2043.41		1991.13	1992.18	2029.58	1989.6	1995.63		2037.35	2077.26	1990.86	2019.57	2050.7		1992.75	2020.27	1985.95	2002.13	2048.33		1993.82	2003.18	1984.66	1985.61	2006.21		1883.4	1891.7	1887.1	1880.7	1877.5			44.4	2101.4	2055.15	2060.3	2039.42	2014.38		2052.52	2057.62	2024.51	2017.35
	44.6	2042.87	2069.2	1987.59	2015.38	2042.98		1990.71	1992.19	2029.33	1989.22	1995.13		2036.91	2076.94	1990.9	2018.97	2050.35		1993.13	2020.21	1985.79	2002.21	2047.95		1993.95	2002.96	1984.82	1985.45	2006.09		1883.3	1891.6	1887.2	1880.3	1877.3			44.6	2101.07	2055.38	2060.37	2039.25	2014.54		2052.8	2057.62	2024.42	2017.19
	44.8	2042.51	2069.14	1987.33	2015.09	2042.55		1990.47	1992.11	2029.23	1988.93	1994.88		2036.63	2076.46	1990.91	2018.47	2050.17		1993.11	2020.07	1985.47	2002.01	2047.53		1994.06	2002.86	1984.94	1985.33	2005.79		1883.1	1891.4	1886.9	1880.1	1877			44.8	2100.79	2055.87	2060.37	2039.13	2014.72		2053.1	2057.85	2024.11	2017.25
	45	2042.25	2069.15	1987.16	2014.56	2042.08		1990.09	1992.11	2029.38	1988.75	1994.61		2036.79	2075.91	1990.73	2017.97	2049.96		1992.98	2019.57	1985.14	2001.8	2047.17		1993.81	2002.64	1985.17	1985.07	2005.05		1882.9	1891.3	1886.9	1880	1876.9			45	2100.8	2056.28	2060.4	2039.32	2014.68		2053.37	2058.15	2023.89	2017.09
	45.2	2042.08	2069.04	1986.98	2014.08	2041.89		1990.07	1992.09	2029.7	1988.7	1994.65		2036.92	2074.95	1990.55	2017.63	2049.79		1992.98	2019.15	1984.83	2001.48	2046.87		1993.67	2002.74	1985.11	1985	2004.22		1882.6	1891.2	1886.7	1879.7	1876.9			45.2	2100.86	2056.71	2060.32	2039.17	2014.26		2053.62	2058.31	2023.69	2016.78
	45.4	2042.12	2068.86	1986.84	2013.9	2041.64		1989.89	1992.2	2029.84	1988.5	1994.69		2036.96	2074.04	1990.48	2017.15	2049.57		1992.88	2018.81	1984.68	2001.23	2046.68		1993.66	2002.74	1984.87	1985.05	2003.61		1882.3	1891.2	1886.2	1879.4	1876.9			45.4	2101.29	2057.29	2060.29	2038.87	2013.59		2054.2	2058.48	2023.68	2016.49
	45.6	2042.22	2068.78	1986.63	2013.63	2041.55		1989.77	1992.13	2030.1	1988.34	1994.62		2036.83	2073.46	1990.37	2016.76	2049.23		1992.6	2018.78	1984.49	2000.96	2046.46		1993.46	2002.69	1984.61	1984.79	2003		1881.9	1891.1	1885.7	1879.2	1876.5			45.6	2101.72	2057.65	2060.46	2038.55	2012.65		2054.66	2058.56	2023.59	2016
	45.8	2042.46	2068.54	1986.5	2013.52	2041.77		1989.65	1992.12	2030.16	1988.1	1994.19		2036.67	2072.95	1990.35	2016.27	2048.67		1992.54	2018.52	1984.37	2000.82	2046.45		1993.52	2002.47	1984.31	1984.47	2002.53		1881.7	1891.2	1885.4	1878.8	1876.1			45.8	2102.23	2057.73	2060.71	2038.21	2011.76		2055.02	2058.46	2023.43	2015.49
	46	2042.58	2068.29	1986.17	2013.51	2042.04		1989.71	1992.14	2029.78	1987.93	1993.75		2036.19	2072.72	1990.23	2015.59	2048.31		1992.38	2018.41	1984.37	2000.51	2046.21		1993.8	2002.11	1983.77	1984.27	2002.42		1881.4	1891.2	1884.8	1878.3	1875.5			46	2102.79	2058.05	2060.99	2037.73	2011.11		2055.24	2058.37	2023.16	2014.89
	46.2	2042.59	2067.95	1985.96	2013.81	2042.05		1989.47	1992.22	2029.14	1987.48	1993.11		2035.92	2072.94	1990.26	2015.22	2047.78		1992.22	2018.21	1984.51	2000.3	2045.85		1994.02	2001.64	1983.42	1983.92	2002.51		1881	1891.3	1884.4	1877.8	1875			46.2	2103.48	2058.45	2061.07	2037.45	2010.58		2055.52	2058.54	2023.04	2014.29
	46.4	2042.49	2067.67	1985.75	2013.56	2041.93		1989.55	1992.1	2028.47	1987.35	1992.49		2035.73	2073.24	1990.19	2015.05	2047.03		1992.03	2018.01	1984.33	2000.01	2045.4		1993.97	2001.12	1982.94	1983.4	2002.32		1880.7	1891.2	1884.4	1877.6	1874.4			46.4	2103.99	2058.58	2061.11	2037.38	2010.5		2055.63	2058.68	2022.97	2013.62
	46.6	2042.24	2067.27	1985.5	2013.33	2041.65		1989.51	1992.24	2027.49	1987.23	1992.15		2035.7	2073.22	1990.07	2014.74	2046.52		1992.07	2017.7	1984.31	1999.58	2044.97		1994	2000.82	1982.49	1983.09	2002.32		1880.6	1891.3	1884.5	1877.7	1874			46.6	2104.49	2058.95	2060.98	2037.4	2010.58		2055.75	2058.96	2022.85	2013.32
	46.8	2041.9	2066.91	1985.34	2012.78	2041.03		1989.6	1992.47	2026.63	1987.08	1992.1		2035.57	2073.34	1989.95	2014.69	2046.27		1992.03	2017.75	1984.35	1999.19	2044.57		1993.55	2000.67	1982.12	1982.74	2002.37		1880.5	1891.5	1884.5	1878	1873.7			46.8	2105.01	2059.38	2061.01	2037.46	2010.63		2055.87	2059.4	2023.09	2013.07
	47	2041.81	2066.68	1985.38	2012.35	2040.45		1989.76	1992.5	2026.32	1986.85	1992.08		2035.5	2073.3	1990.06	2015.02	2045.78		1992.13	2017.78	1984.26	1999.05	2044.44		1993.06	2000.88	1981.93	1982.45	2002.18		1880.8	1891.9	1885	1878.4	1873.8			47	2105.38	2059.58	2061.1	2037.59	2010.69		2056.27	2059.8	2023.43	2012.87
	47.2	2041.73	2066.81	1985.45	2011.61	2039.99		1989.99	1992.6	2026.2	1986.78	1992.15		2035.3	2073	1989.95	2015.2	2045.27		1992.42	2017.95	1984.07	1998.85	2044.29		1992.55	2000.9	1981.83	1982.34	2001.95		1881.3	1892.1	1885.2	1878.7	1873.7			47.2	2105.45	2059.77	2061.36	2037.86	2010.74		2056.5	2059.94	2023.6	2012.82
	47.4	2041.51	2066.67	1985.48	2011.05	2039.92		1990.13	1992.9	2026.27	1986.3	1992.08		2035.16	2072.7	1990.01	2015.05	2045		1992.85	2017.79	1984.27	1998.71	2043.9		1992.16	2000.95	1982.06	1982.39	2002.11		1881.6	1892.4	1885.3	1878.8	1873.8			47.4	2105.62	2060.27	2061.74	2037.97	2010.51		2056.76	2060.36	2023.71	2012.86
	47.6	2041.39	2066.53	1985.5	2010.43	2039.98		1990.37	1993.21	2026.35	1986.04	1991.97		2034.85	2072.82	1990.09	2015.16	2044.43		1992.99	2017.51	1984.43	1998.73	2043.57		1991.82	2000.75	1982.23	1982.43	2002.18		1881.8	1892.5	1885.3	1878.6	1873.9			47.6	2105.77	2060.44	2062.29	2038.05	2010.29		2057.28	2060.88	2023.87	2012.57
	47.8	2041.45	2066.43	1985.49	2010.12	2040.11		1990.76	1993.3	2026.47	1985.81	1991.75		2034.66	2072.98	1990.11	2014.81	2043.68		1993.22	2017.04	1984.57	1998.59	2043.06		1991.82	2000.42	1982.33	1982.46	2002.25		1881.9	1892.2	1885.5	1878.2	1873.9			47.8	2105.96	2060.76	2062.66	2038.05	2009.96		2057.9	2061.23	2023.78	2012.13
	48	2041.2	2066.23	1985.37	2009.57	2040.05		1990.91	1993.66	2026.23	1985.68	1991.49		2034.68	2073.08	1989.89	2014.29	2043.21		1993.65	2016.56	1984.72	1998.22	2042.45		1991.84	1999.79	1982.48	1982.67	2002.65		1881.8	1891.8	1885.4	1877.9	1873.6			48	2106.41	2061.41	2062.96	2038.03	2009.64		2058.26	2061.51	2023.63	2011.88
	48.2	2040.76	2065.83	1985.16	2009.29	2039.95		1991.3	1993.81	2025.99	1985.49	1991.25		2034.87	2073.28	1989.93	2013.74	2042.91		1993.69	2016.14	1985.08	1997.73	2042.07		1992.02	1999.47	1982.52	1982.64	2003.11		1881.5	1891.6	1885.5	1877.6	1873.5			48.2	2107.36	2061.91	2063.31	2037.84	2009.39		2058.67	2061.88	2023.41	2011.63
	48.4	2040.64	2065.74	1984.92	2009.39	2039.65		1991.65	1993.89	2025.61	1985.45	1991.19		2034.99	2073.37	1989.66	2013.46	2042.56		1993.8	2016.12	1985.06	1997.16	2041.91		1992.19	1999.18	1982.28	1982.46	2003.25		1881.3	1891.4	1885.6	1877.3	1873.2			48.4	2108.22	2062.16	2063.61	2037.62	2009.06		2059.33	2061.93	2023.26	2011.42
	48.6	2040.64	2065.84	1984.9	2009.53	2039.39		1992.15	1993.69	2025.25	1985.1	1990.95		2035.31	2073.16	1989.55	2012.9	2042.61		1994.24	2016.28	1984.88	1996.41	2041.87		1992.36	1999.19	1982.2	1982.41	2003.44		1881.2	1891.3	1885.6	1877.2	1872.8			48.6	2109.15	2062.87	2063.96	2037.32	2009.01		2059.92	2062	2023.4	2011.23
	48.8	2040.53	2066.01	1984.81	2009.71	2039.4		1992.33	1993.76	2024.88	1984.84	1990.73		2035.71	2072.76	1989.55	2012.79	2042.62		1994.64	2016.57	1985.04	1995.89	2041.9		1992.46	1999.37	1982.05	1982.47	2003.55		1881.1	1891.4	1885.5	1877.2	1872.4			48.8	2109.92	2063.74	2064.44	2037.04	2009.06		2060.72	2062.37	2023.78	2011.23
	49	2040.69	2066.47	1984.69	2010.03	2039.57		1992.86	1993.75	2024.74	1984.32	1990.66		2035.92	2072.56	1989.66	2012.61	2042.57		1995.01	2017.04	1985.26	1995.59	2041.86		1992.74	1999.67	1981.98	1981.94	2003.33		1881.1	1891.6	1885.6	1877.1	1872.2			49	2110.58	2064.31	2065.11	2036.51	2008.94		2061.87	2063.08	2024.27	2011.09
	49.2	2041.05	2067.1	1984.61	2009.99	2039.62		1993.32	1993.87	2025	1983.96	1990.46		2035.92	2072.39	1989.58	2012.4	2042.26		1995.59	2017.43	1985.5	1995.6	2041.72		1993.05	1999.95	1982.24	1981.6	2003.03		1881.3	1891.4	1885.6	1877.3	1871.8			49.2	2111.03	2065.16	2065.93	2036.08	2008.85		2063.52	2064	2024.96	2010.84
	49.4	2041.36	2067.53	1984.64	2009.72	2039.52		1994.05	1994.09	2025.37	1983.84	1990.2		2035.82	2072.43	1989.78	2012.25	2042.11		1995.95	2017.78	1986.4	1995.78	2041.46		1993.43	2000.52	1982.85	1981.51	2002.89		1881.4	1891.4	1885.8	1877.4	1871.9			49.4	2111.69	2066.28	2066.91	2035.93	2009.06		2065.03	2065.3	2025.6	2010.67
	49.6	2041.56	2067.8	1984.44	2009.45	2039.28		1994.53	1994.61	2026.15	1983.98	1989.98		2035.69	2072.79	1989.86	2012.33	2041.63		1996.27	2018.29	1987.69	1996.26	2041.12		1993.82	2000.93	1983.46	1981.18	2002.6		1881.6	1891.6	1886.1	1877.4	1871.9			49.6	2112.35	2067.1	2067.85	2035.97	2009.1		2066.4	2066.71	2026.03	2010.51
	49.8	2041.7	2068.06	1984.37	2008.92	2038.61		1995.19	1995.19	2027.05	1984.01	1989.7		2035.51	2073.43	1989.85	2012.18	2041.48		1996.75	2018.72	1988.79	1996.78	2040.85		1994.51	2001.36	1984.38	1980.73	2002.06		1881.9	1891.7	1886.6	1877.4	1872.1			49.8	2113.44	2068	2068.81	2036.15	2009.03		2067.62	2067.83	2026.26	2010.16
	50	2041.77	2067.77	1984.58	2008.44	2037.93		1996.12	1995.91	2028.11	1984.41	1989.18		2035.59	2073.97	1990.15	2012.1	2041.24		1997.1	2019.17	1990.1	1997.14	2040.68		1995.25	2001.83	1985.42	1980.62	2001.69		1882.1	1892.1	1887.1	1877.5	1872			50	2114.58	2069.26	2069.64	2036.64	2009.14		2068.68	2068.73	2026.49	2009.92
	50.2	2042.06	2067.48	1984.91	2008.08	2037.48		1997.09	1996.79	2028.9	1984.74	1988.69		2035.79	2074.65	1990.66	2012.08	2041.3		1997.7	2019.77	1991.4	1997.34	2040.52		1996.05	2002.21	1986.19	1980.64	2001.42		1882.4	1892.9	1887.5	1877.6	1872.1			50.2	2115.67	2070.35	2070.53	2037.16	2009.29		2069.27	2069.65	2026.74	2009.86
	50.4	2042.35	2067.6	1985.12	2007.77	2037.15		1998.08	1997.85	2029.75	1984.72	1988.2		2036.58	2074.97	1991.33	2011.93	2041.04		1998.87	2020.66	1992.5	1997.54	2040.31		1997.24	2002.13	1986.85	1980.44	2000.91		1882.9	1893.8	1887.8	1877.8	1871.8			50.4	2116.71	2071.57	2071.62	2037.46	2009.18		2070.12	2070.45	2027.22	2009.87
	50.6	2042.91	2067.75	1985.54	2007.53	2036.76		1999.78	1999.16	2030.61	1984.56	1987.99		2037.42	2075.17	1992.24	2011.58	2040.82		2000.34	2021.77	1993.71	1997.55	2040.05		1998.73	2002.27	1987.47	1980.39	2000.56		1883.3	1894.6	1888.2	1878.3	1871.7			50.6	2117.89	2073.01	2072.7	2037.79	2008.91		2071.5	2070.96	2027.74	2009.97
	50.8	2043.86	2067.75	1985.97	2007.52	2036.71		2001.98	2000.6	2031.69	1984.31	1988.03		2038.47	2075.46	1993.54	2011.4	2040.29		2002.11	2023.31	1995.2	1997.31	2039.65		2000.15	2002.55	1988.13	1980.57	2000.7		1883.8	1895.7	1888.7	1878.7	1871.6			50.8	2118.79	2074.44	2074.08	2038.07	2008.71		2073.14	2071.91	2028.46	2010.33
	51	2044.91	2068.18	1986.23	2007.6	2036.41		2003.89	2002.31	2033.05	1983.94	1988.28		2039.52	2076.05	1994.72	2011.29	2039.63		2004.49	2025.01	1996.82	1997.46	2039.32		2001.81	2002.92	1988.64	1980.82	2000.85		1884.4	1896.6	1889.4	1879	1871.8			51	2119.8	2075.98	2075.7	2038.3	2008.46		2075.15	2073.18	2029.48	2010.73
	51.2	2045.97	2068.63	1986.5	2007.87	2035.86		2006.26	2004.24	2034.7	1983.62	1988.69		2040.82	2076.98	1996.1	2011.13	2038.71		2007.18	2026.97	1998.84	1997.76	2038.85		2003.5	2003.68	1989.56	1980.92	2000.92		1884.9	1897.4	1890.5	1879.2	1872			51.2	2121.13	2077.77	2077.51	2038.4	2008.02		2077.5	2074.31	2030.74	2010.88
	51.4	2047.06	2069.12	1987.12	2008.12	2035.56		2008.89	2006.23	2036.84	1983.54	1989.17		2041.56	2078.77	1997.66	2010.93	2038.18		2009.8	2028.96	2001	1998.08	2038.77		2005.02	2004.95	1990.6	1981.01	2001.36		1885.5	1898.1	1891.8	1879.3	1872.2			51.4	2122.53	2079.58	2079.12	2038.84	2007.89		2079.98	2075.58	2031.81	2010.74
	51.6	2047.72	2069.96	1987.81	2008.4	2035.36		2011.29	2008.12	2039.16	1983.46	1989.23		2042.54	2080.83	1999.57	2011.02	2037.75		2012.54	2031.05	2003.35	1998.73	2038.91		2006.67	2006.26	1992.03	1981.25	2001.77		1886.2	1898.9	1892.9	1879.5	1872.5			51.6	2124.05	2081.68	2081.13	2039.26	2007.75		2082.26	2077.24	2033.05	2010.75
	51.8	2048.4	2071.34	1988.78	2008.63	2034.86		2013.55	2010.35	2041.55	1983.68	1989.1		2043.55	2082.91	2001.57	2010.91	2037.42		2015.51	2033.32	2005.83	1999.84	2039.36		2008.57	2007.69	1993.66	1981.38	2001.85		1887	1899.4	1894	1879.7	1872.6			51.8	2125.96	2083.77	2083.17	2039.72	2007.67		2084.66	2078.99	2034.27	2010.6
	52	2049.19	2073.02	1990.03	2008.51	2034.72		2016.28	2012.66	2043.67	1983.87	1988.96		2044.54	2085.03	2004.03	2010.78	2037.14		2018.2	2035.92	2008.73	2000.78	2039.97		2010.29	2009.25	1995.78	1981.82	2002.09		1887.8	1900.2	1895.1	1880.3	1872.6			52	2128.09	2085.75	2085.35	2040.14	2007.65		2086.99	2080.63	2035.25	2010.37
	52.2	2049.99	2074.89	1991.41	2008.29	2035.04		2018.93	2015.19	2046.08	1984.06	1988.75		2045.75	2086.93	2006.73	2010.8	2037.03		2020.95	2038.52	2011.68	2001.9	2040.96		2012.26	2010.69	1998.04	1982.26	2002.41		1888.8	1901.1	1896	1881.1	1872.5			52.2	2130.39	2087.96	2087.4	2041.03	2007.82		2089.56	2082.89	2036.06	2010.47
	52.4	2051.16	2076.73	1992.87	2008.05	2034.98		2021.64	2017.98	2048.48	1984.34	1988.36		2047.63	2088.75	2009.74	2010.85	2036.73		2023.91	2041.29	2014.94	2003.22	2041.78		2014.67	2012.35	2000.68	1983.02	2002.57		1890.1	1902.1	1897	1881.9	1872.4			52.4	2132.96	2090.46	2089.87	2041.63	2007.81		2092.25	2085.31	2037.06	2010.86
	52.6	2052.97	2078.79	1994.39	2007.83	2035.07		2024.6	2021.22	2051	1984.93	1988.31		2049.59	2090.76	2012.72	2010.82	2036.55		2026.96	2044.29	2018.4	2004.42	2042.53		2017.07	2014.31	2003.65	1983.71	2002.7		1891.7	1903.6	1898.2	1882.8	1872.3			52.6	2135.62	2093	2092.51	2042.4	2008.06		2095.17	2088	2038.09	2011.16
	52.8	2054.84	2080.95	1995.97	2007.36	2035.52		2027.87	2024.39	2053.89	1985.44	1988.48		2051.76	2092.98	2015.73	2010.97	2036.54		2029.7	2047.25	2022.23	2005.53	2043.1		2019.59	2016.41	2006.78	1984.55	2003.16		1893.4	1905.2	1899.5	1883.8	1872.3			52.8	2138.41	2095.79	2095.21	2043.42	2008.53		2098.32	2090.6	2039.15	2011.59
	53	2056.93	2083.14	1997.52	2007.23	2035.8		2031.19	2027.87	2057.27	1986.06	1988.7		2054.28	2095.44	2018.7	2011.43	2036.89		2032.77	2050.14	2025.85	2006.97	2043.51		2022.5	2018.79	2009.96	1985.06	2003.22		1895.4	1906.7	1900.9	1884.8	1872.4			53	2141.3	2099.01	2098.17	2044.71	2009.01		2101.89	2093.58	2040.4	2012.03
	53.2	2059.31	2085.59	1999.34	2007.08	2035.75		2034.45	2031.38	2060.59	1986.79	1989.12		2056.64	2098.23	2021.58	2011.93	2037.29		2035.86	2053.41	2029.59	2008.46	2043.87		2025.65	2021.56	2013.44	1985.8	2003.29		1897.2	1908.2	1902.4	1885.8	1872.7			53.2	2144.29	2102.36	2101.48	2045.8	2009.44		2105.65	2096.3	2041.95	2012.39
	53.4	2061.6	2088.19	2001.23	2006.96	2035.88		2037.83	2035.01	2063.82	1987.55	1989.99		2058.85	2100.83	2024.17	2012.95	2037.84		2038.83	2056.63	2033.56	2010.14	2044.37		2028.66	2024.45	2017.09	1986.48	2003.41		1898.7	1909.5	1904	1887.1	1873.4			53.4	2147.59	2105.83	2105.01	2047.34	2009.81		2109.64	2099.53	2043.7	2012.75
	53.6	2063.95	2090.66	2003.45	2006.87	2035.85		2041.04	2038.58	2067	1987.98	1991		2061.04	2103.28	2026.95	2014.14	2038.35		2041.88	2059.69	2037.42	2012.29	2044.94		2031.69	2027.11	2020.64	1987.2	2003.62		1900	1910.3	1905.7	1888.2	1874.3			53.6	2151.39	2109.47	2108.75	2048.84	2010.22		2114.03	2102.89	2045.77	2013.28
	53.8	2066.39	2093.03	2005.8	2007.27	2035.63		2043.83	2042.14	2069.91	1988.59	1991.82		2063.22	2105.83	2029.84	2015.67	2038.88		2045.2	2062.63	2040.99	2014.72	2045.94		2034.62	2029.73	2024.23	1987.94	2003.69		1901.6	1911.2	1907.4	1889.5	1875			53.8	2155.43	2113.6	2112.82	2050.2	2010.28		2118.74	2106.82	2048.22	2013.89
	54	2068.79	2095.44	2008.41	2007.75	2035.55		2046.55	2045.32	2072.71	1989.34	1992.67		2065.32	2108.22	2032.91	2017.22	2039.16		2048.32	2065.69	2044.97	2017.43	2047.2		2037.71	2032.27	2027.85	1989.05	2004.26		1902.8	1912.6	1909	1890.6	1875.8			54	2159.89	2118.04	2117.35	2051.79	2010.53		2123.71	2110.99	2051.11	2014.68
	54.2	2071.09	2097.78	2010.99	2008.37	2035.54		2049.45	2048.43	2075.44	1990.17	1993.61		2067.65	2110.56	2036.28	2019.06	2039.57		2051.33	2068.49	2048.92	2020.41	2048.7		2040.67	2034.56	2031.33	1990.11	2004.88		1904.1	1914.2	1910.7	1891.6	1876.6			54.2	2164.77	2122.88	2122.37	2053.6	2011.03		2129.24	2115.72	2054.16	2015.58
	54.4	2073.44	2100.24	2013.61	2009.21	2035.57		2052.19	2051.33	2077.98	1991.17	1994.37		2070.15	2113.24	2040.11	2020.62	2040.12		2054.54	2071.58	2052.47	2023.97	2050.41		2043.84	2036.56	2034.59	1991.33	2005.57		1905.4	1916.4	1912.6	1892.7	1877			54.4	2169.84	2128.11	2127.72	2055.45	2011.86		2135.26	2120.37	2057.5	2016.72
	54.6	2075.74	2102.85	2016.21	2010.15	2035.69		2055.04	2054.29	2080.47	1992.66	1995.19		2072.73	2116.18	2043.75	2022.5	2040.65		2057.72	2074.81	2056.04	2027.47	2052.54		2047.17	2038.78	2037.72	1992.87	2006.29		1907	1919.1	1914.8	1893.8	1877.6			54.6	2175.13	2134.03	2133.43	2057.62	2012.68		2141.69	2125.43	2060.95	2017.79
	54.8	2078	2105.46	2018.77	2011.05	2036.09		2058.38	2057.65	2083.01	1994.17	1996.43		2075.26	2119.12	2047.52	2024.23	2041.3		2060.97	2078.41	2059.63	2031.18	2054.6		2050.69	2040.97	2040.88	1994.81	2007.11		1908.1	1921.9	1917.2	1894.9	1878.2			54.8	2180.98	2140.34	2139.85	2060.23	2013.96		2148.53	2130.79	2064.73	2019.04
	55	2080.4	2108.02	2021.18	2012.04	2036.49		2061.94	2061.33	2085.4	1996.06	1997.84		2078.09	2122.31	2051.2	2026.03	2042.39		2064.57	2081.97	2062.64	2034.88	2056.71		2054.04	2043.14	2044.15	1996.77	2007.79		1909.5	1924.6	1920.2	1896.3	1879			55	2187.32	2147.11	2146.72	2063.01	2015.42		2155.85	2136.61	2068.61	2020.42
	55.2	2082.83	2110.67	2023.57	2013.27	2036.89		2065.8	2065.08	2087.87	1998.11	1999.16		2080.74	2125.57	2054.68	2027.94	2043.69		2068.5	2085.78	2065.7	2038.72	2059.04		2057.56	2045.42	2047.18	1999.18	2008.81		1911.4	1927.7	1923.5	1898.1	1879.9			55.2	2194.17	2154.47	2154.12	2065.97	2016.85		2163.71	2142.94	2072.79	2021.9
	55.4	2085.52	2113.46	2026.15	2014.55	2037.45		2070.17	2069.07	2090.78	2000.38	2000.81		2083.26	2128.6	2058.07	2030.34	2044.91		2072.7	2089.51	2069.06	2042.04	2061.42		2060.97	2047.9	2050.34	2001.67	2009.93		1913.4	1930.9	1927.2	1900.2	1880.9			55.4	2201.97	2162.52	2162.38	2069.27	2018.36		2172.34	2150.1	2077.5	2023.28
	55.6	2088.33	2116.48	2028.44	2015.86	2038.11		2075.38	2073.3	2094.01	2002.66	2002.48		2085.96	2131.64	2061.73	2032.62	2046.45		2077.52	2093.51	2072.82	2045.35	2063.66		2064.79	2050.5	2053.71	2004.3	2011.21		1915.8	1934.4	1930.8	1902.4	1881.9			55.6	2210.55	2171.12	2171.49	2072.87	2019.97		2181.94	2158.11	2082.63	2024.9
	55.8	2091.48	2119.8	2030.91	2017.3	2038.65		2081.22	2077.49	2097.6	2005.28	2003.9		2089.05	2134.98	2065.41	2035.26	2047.98		2083.21	2097.8	2077.43	2048.65	2066.05		2069.21	2053.64	2057.1	2006.81	2012.52		1919.1	1938.8	1934.8	1905.1	1882.9			55.8	2219.64	2180.68	2181.25	2076.68	2021.66		2192.82	2166.91	2088	2026.55
	56	2094.88	2123.81	2033.6	2018.84	2039.3		2088.15	2082.32	2101.57	2007.73	2005.27		2092.22	2138.64	2069.33	2037.98	2049.45		2090.05	2102.86	2083.4	2051.72	2068.49		2074.25	2057.18	2060.75	2009.39	2014.16		1923	1943.9	1939.3	1908	1883.9			56	2229.37	2191.26	2191.84	2080.73	2023.05		2205.08	2176.61	2094.01	2028.38
	56.2	2098.97	2128.2	2036.29	2020.32	2040.03		2096.47	2088.3	2105.9	2010.43	2006.8		2096.22	2142.92	2073.87	2040.61	2050.83		2098.54	2108.81	2090.56	2054.58	2070.76		2080.28	2061.34	2064.98	2011.98	2015.52		1927.5	1949.9	1944.8	1911.3	1885			56.2	2240.07	2202.97	2203.49	2085.33	2024.45		2218.56	2187.29	2100.59	2030.38
	56.4	2103.58	2133.03	2038.92	2021.89	2040.6		2106.67	2095.49	2110.86	2013.05	2008.16		2101.02	2148.34	2078.83	2042.94	2052.43		2108.85	2116.02	2099.16	2057.57	2072.94		2087.88	2066.42	2069.59	2014.8	2016.93		1933.2	1957.3	1951.5	1915.2	1886.3			56.4	2251.19	2215.57	2216.03	2090.23	2025.96		2233.06	2198.78	2107.45	2032.61
	56.6	2109.2	2138.7	2042.08	2023.69	2041.01		2118.55	2104.08	2116.3	2015.87	2009.61		2106.6	2154.79	2084.51	2045.32	2054.08		2120.95	2124.62	2109.25	2060.59	2075.28		2096.61	2072.31	2074.83	2017.45	2018.52		1940	1966.3	1960	1919.8	1888			56.6	2263.29	2229.56	2229.65	2095.48	2027.74		2248.88	2211.28	2115.01	2034.87
	56.8	2115.85	2145.59	2045.58	2025.53	2041.37		2132.74	2114.33	2122.65	2018.64	2011.43		2113.2	2162.34	2091.38	2047.38	2055.71		2134.89	2134.82	2120.79	2063.68	2077.66		2106.71	2079.21	2080.98	2020.15	2020.34		1947.9	1976.8	1970.4	1925.1	1890.2			56.8	2276.78	2244.59	2244.52	2101.48	2029.53		2265.74	2224.98	2123.67	2037.38
	57	2123.86	2153.6	2049.49	2027.34	2041.6		2149.38	2126.46	2130.36	2021.64	2013.56		2121.22	2171.35	2099.5	2049.63	2057.28		2151.11	2146.9	2133.95	2067.25	2079.99		2118.87	2087.27	2088	2022.85	2021.89		1957.6	1989.2	1982.9	1931.4	1893			57	2291.81	2261.12	2260.98	2108.35	2031.93		2283.71	2240.05	2133.08	2040.04
	57.2	2133.06	2163.48	2054.1	2029.01	2041.72		2168.5	2140.43	2139.53	2024.72	2015.85		2130.23	2181.73	2108.96	2051.98	2059.14		2169.79	2160.94	2149.18	2071.46	2082.32		2132.88	2096.6	2096.36	2025.44	2023.58		1969.1	2003.9	1997.4	1938.9	1896.6			57.2	2308.18	2278.9	2278.8	2115.97	2034.76		2303.12	2256.4	2143.58	2043.07
	57.4	2143.86	2175.7	2059.41	2030.63	2042.03		2190.12	2156.62	2149.99	2028.02	2018.3		2140.78	2193.57	2120.4	2054.41	2060.94		2191.05	2177.24	2166.86	2076.46	2084.96		2148.97	2107.27	2106.52	2027.95	2025.55		1982.2	2020.4	2014.1	1947.8	1901			57.4	2326.55	2298.73	2298.45	2124.63	2037.99		2324.65	2274.43	2155.11	2046.38
	57.6	2156.46	2190.11	2065.46	2032.3	2042.57		2215.01	2175.18	2162.57	2031.39	2021		2153.26	2207.63	2134.01	2057.17	2062.63		2215.72	2196.31	2187.59	2082.8	2087.56		2168.1	2119.93	2118.71	2030.88	2027.3		1997.4	2039.4	2033.3	1958.6	1906.3			57.6	2346.86	2320.39	2320.4	2134.58	2041.41		2348.06	2294.02	2167.96	2050.34
	57.8	2171.42	2207.19	2072.53	2033.97	2043.39		2243.33	2197	2176.85	2034.8	2023.9		2167.86	2224.15	2149.74	2060.56	2064.58		2244.57	2218.75	2211.86	2090.44	2090.56		2190.54	2134.47	2133.4	2034.21	2029.2		2014.7	2061.3	2055.3	1971.3	1912.5			57.8	2369.41	2344.69	2344.97	2145.79	2045.41		2374.28	2315.73	2181.87	2054.67
	58	2189.17	2227.52	2081.18	2035.97	2044.5		2275.44	2222.13	2193.04	2038.22	2026.87		2184.8	2243.28	2168.54	2064.34	2066.89		2277.42	2245.05	2240.37	2099.72	2094.23		2216.5	2152.11	2151.16	2038.25	2031.71		2034.3	2086.3	2080.1	1986	1919.3			58	2394.34	2371.59	2372.33	2158.5	2049.94		2403.97	2339.86	2197.58	2059.62
	58.2	2210.5	2251.54	2091.76	2038.53	2046.05		2311.72	2251.19	2211.99	2041.42	2030.02		2204.92	2266.14	2190.85	2068.81	2068.99		2314.74	2275.82	2273.56	2110.95	2099.05		2246.86	2173.18	2172.27	2043.07	2034.7		2056.7	2114.4	2108.3	2002.7	1927			58.2	2422.07	2402.4	2403.39	2173.06	2055.2		2437.39	2366.97	2215.2	2065.22
	58.4	2235.71	2279.27	2104.77	2041.64	2047.9		2352.32	2284.45	2233.77	2044.91	2033.59		2228.4	2292.92	2217.07	2074.12	2071.45		2356.98	2311.3	2311.61	2124.56	2105.07		2281.72	2197.84	2196.83	2049.06	2037.91		2082.3	2146.4	2140	2021.4	1935.8			58.4	2452.79	2437.13	2438.5	2189.91	2061.39		2474.75	2397.19	2235.44	2071.95
	58.6	2264.68	2311.02	2120.66	2045.27	2050.14		2396.7	2322.08	2258	2048.89	2037.11		2255.37	2323.43	2247.28	2080.35	2074.3		2403.49	2351.28	2354.06	2140.38	2112.76		2320.6	2226.11	2225.12	2056.07	2042.35		2110.8	2181.8	2174.9	2042.2	1945.4			58.6	2486.46	2475.78	2477.14	2209.06	2069.05		2516.2	2430.66	2258	2079.64
	58.8	2297.13	2346.33	2139.57	2049.61	2052.57		2444.13	2363.41	2284.72	2053.86	2040.75		2285.53	2357.71	2282.16	2087.53	2077.43		2453.23	2395.01	2400.58	2159.16	2121.89		2363.17	2258.28	2256.96	2064.47	2047.47		2142.3	2220.3	2212.6	2065.1	1956.5			58.8	2522.64	2517.83	2519.32	2230.55	2078		2560.84	2466.84	2283.2	2088.56
	59	2332.32	2384.82	2161.19	2054.56	2055.31		2493.36	2407.81	2313.38	2059.96	2044.77		2318.55	2395.38	2320.69	2096	2081.1		2505.36	2441.32	2450.08	2180.98	2133.18		2408.6	2293.03	2291.73	2074.51	2053.36		2176.1	2261.2	2252.7	2090.3	1969.2			59	2561.06	2563.11	2564.59	2254.42	2088.16		2607.88	2505.47	2310.64	2098.7
	59.2	2369.77	2425.41	2185.66	2060.43	2058.4		2543.45	2454.25	2342.73	2067.63	2049.2		2353.75	2435.28	2362.18	2106.11	2085.9		2558.18	2489.51	2501.5	2205.68	2146.22		2455.5	2329.71	2328.94	2086.34	2060.45		2211.3	2303.7	2294	2117.6	1983.6			59.2	2601.36	2610.2	2611.95	2280.67	2099.75		2656.78	2545.88	2339.91	2110.29
	59.4	2408.65	2467.7	2212.74	2067.54	2061.8		2592.9	2501.79	2372.75	2076.7	2054.12		2390.64	2476.59	2405.72	2118.22	2091.65		2610.13	2538.05	2553.71	2233.36	2161.12		2502.8	2367.78	2368.38	2099.86	2069.21		2246.6	2346.4	2335.4	2146.7	1999.4			59.4	2642.92	2658.47	2660.47	2309.41	2112.7		2706.47	2587.66	2370.98	2123.24
	59.6	2448.37	2510.96	2241.94	2075.86	2065.43		2640.76	2549.38	2402.92	2087.48	2060.11		2428.13	2518.55	2450.84	2132.37	2098.57		2660.05	2585.92	2606.11	2264.32	2178.23		2549.68	2406.46	2409.34	2115.7	2078.87		2281.4	2388	2376.4	2177.3	2016.7			59.6	2685.19	2707.86	2710.1	2341.04	2127.03		2756.32	2630.21	2403.93	2137.86
	59.8	2488.37	2554.54	2273.06	2085.78	2070.36		2685.93	2595.96	2433.27	2099.92	2067.08		2465.62	2560.19	2496.09	2148.98	2106.97		2706.7	2632.01	2657.5	2298.32	2198.06		2594.79	2444.59	2451.15	2133.9	2090.32		2314.5	2427.6	2415.9	2208.7	2035			59.8	2727.57	2757.72	2760.04	2375.65	2142.99		2806.08	2673.16	2438.56	2154.56
	60	2528.05	2597.16	2306.19	2097.51	2076.5		2727.81	2640.72	2463.73	2114.59	2075.15		2502.37	2600.77	2541.09	2168.07	2116.75		2748.9	2675.53	2707.18	2335.51	2220.3		2637.19	2481.52	2493.69	2154.52	2103.73		2345.3	2464.4	2453	2240.2	2054.1			60	2769.78	2807.39	2809.75	2413.57	2160.91		2854.92	2715.73	2474.92	2173.49
	60.2	2565.87	2638.12	2340.75	2111.24	2083.97		2764.98	2682.59	2494.47	2131.88	2084.73		2537.43	2639.43	2584.79	2189.36	2128.03		2785.94	2714.89	2754.38	2375.85	2245.37		2676.24	2516.62	2536.35	2177.98	2118.82		2373.4	2497.4	2487	2270.6	2073.6			60.2	2811.01	2856.69	2858.82	2454.92	2180.86		2902.21	2757.6	2513.15	2194.8
	60.4	2600.81	2676.13	2376.56	2126.79	2093.06		2797.28	2720.65	2525.06	2151.95	2095.87		2569.48	2675.38	2626.49	2212.88	2141.13		2817.36	2749.96	2798.14	2418.79	2273.67		2710.57	2548.74	2578.09	2204.4	2135.66		2398.2	2526.1	2517	2299	2093.1			60.4	2850.51	2904.72	2906.69	2499.14	2203.19		2947.25	2797.78	2552.67	2218.86
	60.6	2632.14	2710.06	2413.35	2144.81	2104.17		2823.71	2754.09	2555.79	2174.95	2108.98		2598.15	2707.73	2665.3	2238.51	2156.45		2842.56	2779.91	2837.63	2463.6	2304.92		2739.58	2577.11	2618.22	2233.6	2155.12		2419.4	2550.3	2542.5	2324.6	2112			60.6	2887.67	2950.26	2952.34	2545.74	2227.96		2989.41	2835.88	2593.24	2245.77
	60.8	2658.83	2739.22	2450.47	2165.49	2116.54		2844.33	2782.37	2586.47	2201.5	2124.45		2622.82	2735.8	2700.62	2265.8	2173.93		2861.88	2804.64	2872.57	2509.39	2338.75		2763.22	2601.52	2656.04	2265.32	2176.92		2436.6	2569.8	2563.2	2347.1	2129.7			60.8	2922.04	2993.08	2994.98	2594.39	2255.4		3027.72	2871.17	2634.29	2275.4
	61	2680.55	2763.71	2487.19	2188.8	2130.58		2859.2	2805.37	2617.17	2231.4	2142.61		2643.09	2759.3	2732.01	2294.44	2193.63		2875.74	2824.23	2902.21	2555.04	2374.85		2781.62	2621.94	2690.81	2299.22	2200.92		2450	2584.6	2579.3	2366.1	2145.6			61	2952.81	3032.25	3033.9	2644.25	2285.43		3061.74	2903.14	2675.28	2307.99
	61.2	2697.68	2783.32	2523.15	2214.71	2146.55		2869.39	2823.79	2647.51	2264.55	2163.63		2659.21	2778.15	2759.83	2324.52	2215.42		2885.21	2839.48	2926.47	2599.9	2413.11		2794.9	2638.27	2721.92	2335.06	2227.53		2459.8	2595.3	2591.1	2381.7	2159.3			61.2	2979.64	3066.85	3068.23	2694.45	2317.97		3090.79	2931.06	2715.59	2343.5
	61.4	2710.7	2798.62	2557.43	2243.28	2164.65		2875.12	2837.74	2677.17	2301.1	2188		2671.79	2792.66	2784.03	2355.34	2239.13		2890.86	2850.53	2945.67	2642.85	2452.28		2804.37	2651.39	2749.32	2372.36	2256.54		2466.8	2602.7	2599.3	2394.4	2170.7			61.4	3002.08	3096.4	3097.14	2744.17	2352.77		3114.51	2955.08	2754.41	2381.6
	61.6	2720.25	2810.13	2589.62	2273.92	2184.76		2877.84	2848.18	2705.55	2340.82	2215.48		2681.15	2803.38	2804.58	2386.33	2264.26		2893.62	2858.23	2960.12	2683.09	2491.74		2810.64	2661.4	2772.96	2410.07	2287.36		2471.3	2607.2	2605	2404.5	2180.2			61.6	3020.24	3120.8	3120.31	2792.23	2389.58		3132.49	2974.63	2790.98	2422.06
	61.8	2726.78	2818.41	2619.46	2305.9	2207.13		2878.34	2856.07	2732.08	2382.66	2246.32		2688.09	2811.18	2821.96	2417.02	2290.61		2894.04	2863.46	2970.08	2719.91	2530.77		2814.55	2668.85	2793	2447.79	2319.45		2474.4	2609.8	2608.4	2412.1	2187.7			61.8	3033.85	3139.39	3137.54	2837.44	2427.84		3145.04	2989.62	2824.76	2464.65
	62	2731.1	2823.97	2646.49	2339.01	2231.27		2877.4	2861.76	2756.11	2425.96	2280.15		2693.26	2816.63	2836.38	2446.66	2318.03		2893.3	2866.78	2976.8	2752.7	2568.38		2816.61	2674.15	2809.19	2484.73	2352.45		2476.5	2610.6	2610.4	2417.8	2193.7			62	3043.37	3152.54	3148.81	2878.65	2467.28		3152.51	3000.62	2854.86	2508.66
	62.2	2733.96	2827.37	2670.47	2372.38	2257.2		2875.35	2865.32	2777.68	2470.14	2316.85		2697.15	2820.33	2847.81	2474.21	2346.2		2891.45	2868.53	2980.66	2780.49	2603.21		2817.52	2677.81	2821.91	2519.72	2385.32		2477.5	2610.4	2611.3	2422	2198.9			62.2	3048.85	3160.54	3154.39	2914.86	2507.13		3155.46	3007.8	2880.78	2553.19
	62.4	2735.79	2829.02	2691.5	2405.37	2284.15		2873.14	2867.77	2796.64	2514.02	2355.75		2700.08	2822.86	2856.5	2499.47	2374.37		2889.13	2869.51	2982.52	2803.48	2635.3		2817.49	2679.89	2831.62	2552.09	2417.49		2477.8	2609.7	2611.4	2425.1	2203.3			62.4	3051.08	3164.36	3155.32	2945.74	2546.63		3154.61	3011.56	2902.26	2597.44
	62.6	2736.65	2829.78	2709.31	2437.3	2311.87		2870.64	2868.97	2813	2556.44	2396.49		2702.09	2824.38	2863.08	2522.06	2402.07		2886.85	2869.98	2982.93	2821.61	2663.72		2816.97	2681.39	2838.32	2581.61	2448		2477.7	2608.6	2610.6	2426.9	2206.9			62.6	3050.12	3164.38	3152.28	2970.65	2584.7		3150.85	3012.57	2919.05	2640.48
	62.8	2737.34	2829.9	2723.98	2467.48	2339.45		2867.98	2869.05	2826.74	2596.64	2438.04		2703.49	2825.06	2867.85	2541.58	2428.42		2884.96	2869.8	2982.59	2835.15	2688.11		2816.14	2682.3	2842.64	2607.57	2476.35		2476.9	2607.1	2609.5	2427.9	2210			62.8	3047.06	3161.57	3146.03	2989.4	2620.61		3144.87	3011.51	2931.14	2681.15
	63	2737.74	2829.47	2735.75	2495.32	2366.69		2865.33	2868.67	2837.7	2633.76	2479.88		2704.33	2824.88	2871.11	2558.28	2452.6		2883.01	2869.27	2981.25	2844.28	2708.22		2815.18	2682.86	2845.43	2629.72	2501.88		2475.7	2605.7	2607.9	2428.5	2212.8			63	3041.94	3156.56	3137.39	3002.38	2653.25		3137.29	3008.5	2939.06	2718.62
	63.2	2737.62	2828.84	2744.7	2520.35	2392.32		2862.76	2868.07	2845.76	2666.73	2520.72		2704.48	2824.08	2873.37	2572.54	2473.9		2881.02	2868.57	2979.45	2849.95	2724.23		2813.99	2683.07	2846.97	2648.22	2524.59		2474.4	2604.2	2606	2428.7	2214.9			63.2	3035.29	3150.1	3127.15	3009.77	2682.3		3128.31	3004.31	2943.06	2751.98
	63.4	2737.12	2827.97	2751.04	2542.2	2416.09		2859.81	2867.06	2851.31	2695.13	2559.78		2704.09	2822.56	2874.78	2583.97	2492.47		2878.85	2867.35	2977.09	2852.76	2736		2812.68	2683.03	2847.22	2663.08	2543.88		2473	2602.2	2604	2428.6	2216.3			63.4	3027.44	3142.36	3115.61	3011.84	2706.68		3118.43	2998.86	2943.72	2780.47
	63.6	2736.5	2826.65	2755.63	2560.8	2437.31		2856.72	2866.03	2854.21	2718.88	2596.02		2703.65	2820.78	2875.26	2592.93	2507.91		2876.4	2865.49	2974.48	2853.68	2744.05		2811.03	2682.57	2846.87	2674.65	2560.05		2471.4	2600.1	2602.2	2428.6	2217.2			63.6	3019.09	3133.6	3103.23	3009.83	2726.53		3107.87	2992.71	2941.59	2803.7
	63.8	2735.29	2824.91	2758.43	2576.37	2455.89		2853.47	2865.09	2855.02	2737.9	2628.61		2702.52	2818.59	2874.94	2599.87	2520.64		2873.39	2863.36	2971.35	2853.1	2748.82		2808.86	2681.75	2845.7	2683.28	2573.13		2469.7	2597.6	2600.1	2428.3	2217.8			63.8	3009.93	3124.1	3090.23	3004.71	2741.51		3096.49	2985.8	2937.36	2821.35
	64	2733.63	2822.93	2760.03	2588.73	2471.67		2849.89	2863.6	2854.26	2752.49	2656.86		2700.83	2816.37	2873.86	2604.98	2530.78		2869.84	2860.71	2968.18	2851.92	2751.09		2806.05	2680.47	2843.8	2689.41	2583.31		2467.9	2595	2598	2427.7	2217.9			64	3000.34	3113.87	3077.09	2997.13	2751.94		3084.54	2978.38	2931.41	2833.58
	64.2	2731.75	2820.66	2760.68	2598.28	2484.95		2845.9	2861.78	2852.35	2762.96	2680.48		2698.9	2814.05	2872.06	2608.17	2538.52		2865.95	2857.62	2964.81	2850.43	2751.64		2802.95	2678.98	2841.54	2693.28	2590.68		2466	2592.3	2595.7	2426.8	2217.9			64.2	2990.89	3102.99	3063.87	2988.08	2757.65		3072.41	2970.45	2924.35	2840.9
	64.4	2729.3	2818.29	2760.78	2605.36	2495.69		2841.69	2859.64	2849.54	2770.01	2699.24		2696.59	2811.76	2869.71	2610.33	2543.87		2861.84	2854.49	2961.25	2848.43	2750.65		2799.45	2677.33	2838.93	2695.51	2595.62		2464.1	2589.7	2593.3	2425.7	2217.9			64.4	2981.38	3091.38	3050.65	2978.08	2760.06		3060.02	2962.25	2916.2	2844.24
	64.6	2726.16	2815.68	2759.93	2610.23	2504.13		2837.3	2856.9	2846.46	2774.09	2713.04		2693.7	2809.13	2866.92	2611.45	2547.42		2857.46	2851.48	2957.13	2845.62	2748.96		2795.56	2675.22	2835.9	2696.27	2598.61		2462.1	2586.8	2590.5	2424.3	2217.7			64.6	2971.58	3079.76	3037.57	2967.59	2759.48		3047.44	2953.64	2907.4	2843.94
	64.8	2722.7	2812.79	2758.56	2613.04	2510.45		2832.72	2853.73	2843.17	2775.78	2722.68		2690.98	2806.36	2863.91	2611.83	2549.3		2853.13	2848.16	2952.85	2842.47	2746.74		2791.55	2672.85	2832.77	2695.89	2599.97		2459.9	2584.1	2587.9	2422.6	2217.2			64.8	2961.71	3067.95	3025.02	2956.62	2756.65		3035.12	2945.16	2898.11	2841.07
	65	2718.86	2809.62	2756.63	2614.32	2514.58		2828.15	2850.43	2839.91	2775.61	2728.62		2688.52	2803.17	2860.79	2611.44	2549.82		2848.92	2844.74	2948.32	2838.85	2744.02		2787.5	2670.42	2829.26	2694.86	2600.15		2457.5	2580.9	2585.2	2420.8	2216.6			65	2951.84	3056.24	3012.56	2945.45	2752.04		3022.68	2936.59	2888.44	2836.06
	65.2	2714.67	2806.06	2754.29	2614.5	2516.86		2823.73	2847.01	2836.8	2774.25	2731.64		2685.77	2799.68	2857.29	2610.84	2549.49		2844.67	2841.18	2943.55	2834.51	2740.84		2783.45	2667.64	2825.33	2693.4	2599.37		2454.6	2577.4	2582.3	2418.7	2215.9			65.2	2941.6	3044.59	3000.42	2934.02	2746.49		3009.91	2927.82	2878.43	2829.57
	65.4	2710.54	2802.05	2751.59	2613.83	2517.62		2819.32	2843.18	2833.62	2772.01	2732.34		2682.95	2795.84	2853.67	2609.73	2548.69		2840.55	2837.04	2938.66	2829.96	2737.52		2779.2	2664.56	2821.43	2691.44	2598.22		2451.4	2573.4	2579.2	2416.4	2215.1			65.4	2931.2	3033.41	2988.57	2922.77	2740.02		2997.25	2919.31	2868.66	2821.82
	65.6	2706.63	2797.49	2748.63	2612.5	2517.29		2814.89	2839.2	2830.27	2769.03	2731.75		2680.25	2791.93	2850.22	2608.54	2547.5		2836.33	2832.54	2933.88	2825.57	2733.75		2774.88	2661.47	2817.42	2688.92	2596.31		2448.1	2569.5	2576.1	2413.7	2214.2			65.6	2920.84	3022.24	2976.79	2911.51	2733.01		2984.77	2910.87	2859	2813.7
	65.8	2702.67	2792.75	2745.7	2610.99	2516.31		2810.57	2834.6	2826.84	2765.63	2729.88		2677.07	2787.86	2846.44	2607	2546.02		2831.67	2827.82	2929.01	2821.22	2730.03		2770.61	2657.94	2813.25	2686.22	2594.1		2444.6	2565.2	2572.7	2410.9	2213.3			65.8	2910.57	3011.07	2965.02	2900.34	2725.73		2972.36	2901.97	2849.38	2805.33
	66	2698.73	2787.69	2742.56	2609.45	2514.93		2806.19	2829.42	2823.06	2761.99	2727.23		2673.46	2783.8	2842.29	2605.25	2544.6		2826.88	2823.19	2923.92	2816.68	2726.34		2766.24	2654.27	2809.16	2683.14	2591.43		2441	2561.2	2569.1	2408	2212.3			66	2900.27	2999.8	2953.65	2889.39	2718.28		2960.35	2893.27	2839.79	2796.84
	66.2	2694.89	2782.55	2739.19	2607.58	2513.3		2801.87	2823.55	2819.02	2758.18	2724.05		2670.01	2779.71	2838.26	2603	2542.95		2821.98	2818.4	2918.82	2812.53	2722.51		2761.62	2650.65	2804.91	2679.86	2588.71		2437.6	2557.5	2565.3	2405.2	2211			66.2	2890.16	2988.54	2942.4	2878.76	2710.63		2949.2	2884.69	2830.35	2788.55
	66.4	2690.74	2777.24	2735.57	2605.6	2511.74		2797.67	2817.33	2814.78	2754.05	2720.59		2666.49	2775.6	2833.97	2600.36	2541.08		2816.57	2813.68	2913.55	2808.6	2718.45		2757.15	2646.89	2800.09	2676.38	2585.6		2434.1	2553.9	2561.5	2402.4	2209.4			66.4	2880.2	2977.24	2931.74	2868.21	2702.8		2938.31	2875.95	2820.9	2780.48
	66.6	2686.28	2772.42	2731.85	2603.64	2509.81		2793.64	2811.15	2810.58	2750.04	2716.78		2662.63	2771.47	2829.35	2597.38	2538.85		2811.03	2808.84	2908.1	2804.68	2714.35		2752.79	2642.9	2795.16	2673.16	2582.65		2430.8	2550.6	2557.4	2399.7	2207.8			66.6	2870.47	2965.95	2921.56	2857.52	2694.84		2927.48	2867.32	2811.66	2772.29
	66.8	2681.7	2767.61	2727.88	2601.32	2507.65		2789.64	2805.17	2806.16	2746.07	2712.82		2659.01	2767.34	2824.75	2594.15	2536.4		2805.96	2804.38	2902.6	2800.52	2709.72		2748.03	2639.24	2790.1	2669.94	2579.66		2427.6	2547.4	2553.5	2396.8	2205.9			66.8	2860.78	2954.76	2911.82	2847.27	2686.72		2916.63	2859.13	2802.48	2764.1
	67	2677.18	2762.89	2724.08	2598.58	2505.61		2785.65	2799.41	2801.94	2742.17	2708.83		2655.41	2763.31	2820.16	2590.63	2533.73		2800.69	2799.61	2897.16	2796.47	2704.98		2743.18	2635.5	2784.94	2666.61	2576.87		2424.6	2544.2	2549.6	2394	2203.9			67	2851.33	2943.9	2902.35	2836.96	2678.51		2905.9	2850.72	2793.68	2756.27
	67.2	2672.47	2758.18	2720.21	2595.79	2503.36		2781.37	2794.23	2797.75	2738.42	2704.96		2651.42	2759.26	2815.33	2586.96	2531.26		2795.65	2794.86	2891.66	2791.98	2700.23		2738.32	2631.44	2779.86	2663.02	2573.9		2421.6	2540.6	2546	2391.1	2201.8			67.2	2841.99	2933.32	2893.1	2826.64	2670.36		2894.85	2842.45	2785.01	2748.58
	67.4	2668.11	2753.76	2716.23	2592.66	2500.7		2777.01	2789.6	2793.64	2734.8	2701.39		2647.55	2755.14	2810.75	2583.59	2528.68		2791.05	2790.38	2886.22	2787.12	2695.87		2733.35	2627.45	2775.17	2659.47	2570.99		2418.7	2537.1	2542.3	2388.2	2200			67.4	2832.62	2922.67	2883.57	2816.37	2662.34		2883.9	2834.23	2776.3	2741.02
	67.6	2664.01	2749.19	2712.33	2589.32	2498.23		2772.4	2785.05	2789.4	2731.01	2698.01		2643.63	2750.96	2806.22	2579.92	2526.02		2786.52	2785.8	2881.01	2781.89	2691.55		2728.31	2623.49	2770.62	2655.56	2567.93		2415.4	2533.4	2538.8	2385.2	2197.9			67.6	2823.12	2912.13	2874.09	2806.54	2654.27		2873.23	2826.1	2767.47	2733.71
	67.8	2660.11	2744.75	2708.45	2585.94	2495.78		2767.68	2780.77	2785.31	2727.08	2694.91		2639.58	2746.67	2801.74	2576.31	2523.34		2781.53	2780.91	2875.76	2776.53	2687.76		2723.41	2619.38	2766.14	2651.5	2564.73		2411.7	2529.4	2534.7	2382.4	2195.7			67.8	2813.71	2901.98	2864.59	2796.34	2646.57		2862.73	2817.7	2759.09	2726.87
	68	2656.16	2740.4	2704.14	2582.44	2492.85		2762.98	2776.73	2781.16	2723.04	2691.84		2635.4	2742.11	2797.74	2572.86	2520.38		2776.83	2776.09	2870.47	2771.03	2684.11		2718.78	2615.2	2761.66	2647.39	2561.44		2407.5	2525.2	2530.3	2379.2	2193.4			68	2804.33	2891.71	2855.06	2786.35	2638.81		2852.09	2809.52	2750.69	2719.99
	68.2	2652.25	2736.06	2700.24	2578.71	2489.95		2758.42	2772.42	2776.48	2718.8	2688.58		2631.52	2737.47	2793.88	2569.56	2516.93		2772.09	2771.11	2865.46	2765.67	2680.71		2714	2611.25	2757.2	2643.39	2558.09		2403	2521.1	2526	2376	2191			68.2	2794.97	2881.53	2846.11	2776.63	2631.16		2841.69	2801.39	2742.68	2713.06
	68.4	2648.13	2731.5	2696.69	2575.17	2486.96		2753.82	2767.81	2771.45	2714.45	2684.69		2627.51	2732.91	2789.78	2565.87	2513.36		2767.22	2765.9	2860.49	2760.46	2677.24		2709.17	2607.33	2752.71	2639.28	2554.91		2398.5	2516.9	2521.8	2372.7	2188.5			68.4	2785.9	2871.71	2837.65	2766.93	2623.39		2831.36	2793.19	2735.19	2706.35
	68.6	2643.74	2726.75	2693.1	2571.28	2483.77		2749.34	2763.02	2766.03	2710.22	2680.51		2623.84	2728.21	2785.32	2562.43	2509.93		2762.52	2760.7	2855.27	2755.39	2673.87		2704.15	2603.6	2747.91	2635.28	2551.94		2394.1	2512.5	2517.5	2369.1	2186.1			68.6	2777.1	2862	2829.7	2757.27	2615.79		2821.01	2785.11	2728.04	2699.82
	68.8	2639.18	2721.67	2689.23	2567.34	2480.37		2745.04	2757.99	2759.98	2706.13	2676.14		2620.06	2723.57	2780.72	2558.95	2506.38		2758.01	2755.55	2850.29	2750.49	2670.17		2699.15	2599.89	2742.98	2631.2	2548.86		2390.1	2508.4	2513.7	2365.7	2183.8			68.8	2768.41	2852.38	2822.13	2748.21	2607.74		2810.83	2777.44	2720.94	2693.11
	69	2634.61	2716.62	2685.71	2563.46	2477.11		2740.54	2752.8	2753.51	2701.99	2671.67		2616.68	2719.12	2775.63	2555.28	2502.88		2753.54	2750.36	2845.36	2745.67	2666.11		2693.86	2596.16	2738.07	2627.01	2545.6		2386.6	2504.4	2510.6	2362.7	2181.5			69	2759.83	2843.07	2814.95	2739.31	2600.11		2801.04	2769.78	2714.04	2686.66
	69.2	2630.25	2711.7	2681.89	2559.8	2473.82		2736.01	2748.01	2747.62	2697.72	2667.14		2613.31	2714.85	2770.45	2551.75	2499.47		2749.02	2745.32	2840.12	2740.86	2661.73		2688.61	2592.18	2733.2	2622.85	2542.49		2383.4	2500.7	2507.4	2359.8	2179.5			69.2	2751.55	2833.63	2807.69	2730.58	2592.56		2791.5	2762.06	2707.12	2680.69
	69.4	2625.99	2707.01	2677.72	2555.78	2470.7		2731.67	2743.39	2742.22	2693.51	2663.01		2609.86	2710.59	2765.38	2548.26	2496.04		2744.5	2740.31	2834.91	2735.93	2657.17		2683.26	2588.15	2728.18	2618.58	2539.11		2380.1	2496.9	2504.2	2357.2	2177.2			69.4	2743.23	2824.15	2800.31	2722.24	2585.5		2782.05	2754.46	2700.18	2674.76
	69.6	2621.98	2702.59	2673.55	2552.08	2467.75		2727.48	2739.01	2737.32	2689.29	2659.04		2606.19	2706.53	2760.82	2544.59	2492.47		2740.12	2735.63	2829.94	2731.04	2652.75		2678.19	2583.72	2723.34	2614.18	2535.33		2376.9	2493.4	2501.4	2354.9	2175.1			69.6	2734.86	2814.82	2792.74	2713.94	2578.6		2772.85	2746.62	2693.37	2669.11
	69.8	2618.03	2698.45	2669.83	2548.38	2464.73		2723.24	2734.92	2733.09	2685.06	2654.99		2602.86	2702.67	2756.31	2540.83	2489.05		2735.98	2731.1	2824.9	2726.28	2648.16		2672.91	2579.16	2718.6	2609.7	2531.54		2373.5	2490	2498.4	2352.3	2173			69.8	2726.61	2805.25	2785.14	2705.52	2572.15		2763.62	2738.43	2686.46	2663.71
	70	2614.28	2694.35	2665.92	2544.47	2461.67		2719.21	2731.24	2729.55	2681.01	2651.05		2599.19	2698.87	2751.89	2537.33	2485.74		2731.54	2726.71	2820.06	2721.74	2644.13		2667.63	2574.6	2713.86	2605.23	2527.84		2370.1	2486.7	2495	2349.4	2171.2			70	2718.37	2795.81	2777.37	2697.29	2565.8		2754.4	2730.23	2679.76	2658.48
	70.2	2610.37	2690.21	2661.93	2540.18	2458.62		2715.39	2727.33	2726.03	2677.24	2647.19		2595.53	2694.88	2747.8	2533.49	2482.47		2727.05	2722.46	2815.47	2717.31	2640.3		2662.57	2570.22	2709	2600.52	2523.82		2366.8	2483.2	2491.7	2346.2	2169.1			70.2	2710.11	2786.7	2769.5	2688.97	2559.61		2745.19	2722.14	2673.33	2653.06
	70.4	2606.55	2686.04	2658.07	2535.96	2455.49		2711.38	2723.77	2722.46	2673.45	2643.31		2592.21	2691.02	2743.79	2529.78	2479.2		2722.6	2718.41	2811.03	2713.23	2636.58		2657.65	2565.68	2704.32	2596.02	2519.65		2363.5	2479.7	2488.5	2342.9	2167			70.4	2702.15	2777.87	2761.81	2680.8	2553.22		2736.19	2714.2	2667.03	2647.55
	70.6	2602.87	2681.82	2654.27	2531.5	2452.09		2707.33	2720.43	2719	2669.59	2639.47		2589.02	2687.32	2739.62	2526.18	2476.07		2717.83	2714.26	2806.8	2709.28	2632.54		2652.66	2561.39	2699.71	2591.64	2515.81		2360.4	2476.2	2485.3	2339.4	2164.7			70.6	2694.45	2769.17	2754.15	2672.97	2546.77		2727.38	2706.36	2661.16	2642.13
	70.8	2599.4	2677.81	2650.39	2527.07	2448.74		2703.38	2717.42	2715.58	2665.62	2635.9		2585.61	2683.51	2735.62	2522.5	2472.93		2712.94	2710.13	2802.57	2705.27	2628.8		2648.15	2557.34	2695.22	2587.37	2512.19		2357.7	2472.3	2482.1	2336.3	2162.6			70.8	2687.01	2760.69	2746.45	2665.29	2540.31		2719.04	2698.95	2655.67	2636.69
	71	2595.77	2674.02	2646.62	2522.94	2445.47		2699.74	2714.37	2711.96	2661.34	2632.34		2582.28	2679.65	2731.67	2518.59	2469.83		2708.49	2706.08	2798.52	2701.18	2624.79		2644.18	2553.59	2690.72	2583.2	2508.7		2355.1	2468.4	2479.3	2333.5	2160.5			71	2679.98	2752.21	2738.86	2657.58	2533.77		2711.11	2691.74	2650.29	2631.36
	71.2	2592.38	2670.53	2643.12	2519.18	2442.09		2696.26	2711.54	2708.52	2656.98	2628.91		2578.98	2676.12	2727.35	2514.84	2466.87		2704.25	2702.04	2794.49	2696.82	2620.79		2640.32	2550.06	2686.45	2579.29	2505.31		2352.4	2464.3	2476.6	2331.3	2158.7			71.2	2672.9	2743.78	2731.41	2650.16	2526.95		2703.15	2684.66	2645.09	2626.35
	71.4	2588.89	2667.29	2639.63	2515.54	2438.67		2693.47	2708.56	2705.07	2652.67	2625.38		2575.56	2672.53	2723	2511.02	2464.19		2700.08	2697.86	2790.33	2692.24	2616.79		2636.67	2546.84	2682.24	2575.38	2502		2349.7	2460.4	2473.9	2329.3	2157.2			71.4	2665.7	2735.13	2724.15	2642.65	2520.28		2695.24	2677.65	2640.13	2621.97
	71.6	2585.14	2664.35	2636.26	2512.06	2435.33		2690.74	2705.57	2701.6	2648.46	2621.97		2572.31	2668.74	2718.77	2507.28	2461.32		2695.99	2693.78	2786.09	2687.68	2613.06		2633.27	2543.8	2678.12	2571.44	2498.61		2347.1	2456.6	2471.4	2327.4	2156.1			71.6	2658.58	2726.54	2717.04	2635.07	2513.76		2687.27	2670.72	2634.95	2617.28
	71.8	2581.55	2661.45	2632.71	2508.61	2432.21		2688.14	2702.26	2698.42	2644.42	2618.7		2569.38	2665.15	2714.56	2503.8	2458.59		2692.07	2689.7	2782.17	2683.15	2609.39		2629.96	2540.78	2673.98	2567.59	2495.04		2344.2	2453.4	2469	2325.6	2154.8			71.8	2651.32	2718.11	2710	2627.65	2507.24		2679.08	2663.5	2629.93	2612.39
	72	2578.13	2658.46	2629.21	2505.19	2429.08		2685.33	2698.95	2695.4	2640.62	2615.46		2566.91	2661.67	2710.66	2500.53	2455.64		2688.11	2685.7	2777.97	2678.51	2605.82		2626.53	2537.67	2670.09	2563.88	2491.11		2341.3	2450.3	2466.4	2323.7	2153.5			72	2643.81	2709.64	2702.96	2620.52	2500.79		2670.94	2656.21	2625.29	2607.12
	72.2	2574.7	2655.23	2625.53	2501.76	2426.17		2682.51	2695.66	2692.23	2636.67	2612.53		2564.3	2658.04	2706.84	2497.34	2452.79		2684.37	2681.83	2773.92	2674.38	2602.26		2623.22	2534.39	2666.41	2560.04	2487.52		2338.6	2447.4	2463.8	2321.5	2152.3			72.2	2636.33	2701.33	2695.93	2613.39	2494.79		2662.87	2648.71	2620.83	2601.16
	72.4	2571.45	2651.89	2621.98	2498.44	2423.37		2679.07	2692.4	2689.34	2632.82	2609.93		2561.67	2654.48	2703.2	2494.34	2449.76		2680.66	2678.15	2770.21	2670.35	2598.71		2619.93	2531.17	2662.72	2556.16	2483.99		2336.4	2444.6	2461.3	2319.2	2151.1			72.4	2629.02	2693.25	2688.6	2606.36	2488.56		2655.06	2641.09	2616.47	2594.44
	72.6	2568.45	2648.18	2618.36	2495.31	2420.82		2675.42	2689.22	2686.62	2629.09	2607.37		2558.98	2651	2699.72	2491.45	2446.86		2677.48	2674.62	2766.71	2666.28	2595.13		2616.64	2528	2659.04	2552.47	2480.42		2334.1	2441.8	2458.6	2316.8	2149.6			72.6	2621.39	2685.07	2681.05	2599.34	2482.58		2647.32	2633.68	2612.46	2587.64
	72.8	2565.12	2644.17	2614.95	2492.2	2418.22		2671.52	2686.25	2683.47	2625.35	2604.71		2556.14	2647.49	2696.29	2488.77	2443.73		2674.41	2671.23	2763.13	2662.32	2591.79		2613.24	2524.74	2655.56	2548.97	2476.9		2332	2438.8	2455.9	2314.2	2148.4			72.8	2613.83	2676.76	2673.59	2592.35	2476.5		2639.78	2626.48	2608.48	2581.05
	73	2561.84	2640	2611.65	2489.06	2415.66		2667.68	2683.22	2680.12	2621.79	2602.21		2552.78	2644.05	2692.71	2486.05	2440.76		2671.39	2667.89	2760	2658.7	2588.48		2609.71	2521.46	2652.15	2545.58	2473.83		2330	2435.8	2453.6	2311.5	2147.2			73	2606.33	2668.46	2666.11	2585.24	2470.26		2631.85	2619.39	2604.31	2574.48
	73.2	2558.47	2635.82	2608.26	2485.91	2413.07		2663.78	2680.35	2676.94	2618.85	2599.48		2549.68	2640.89	2689.46	2483.48	2437.68		2668.45	2664.62	2756.97	2654.99	2585.3		2606.19	2518.44	2648.53	2542.32	2470.38		2327.7	2432.9	2451.2	2308.8	2145.7			73.2	2598.83	2659.93	2658.64	2578.06	2463.82		2624.14	2612.46	2599.92	2568.3
	73.4	2555.11	2631.51	2604.77	2482.96	2410.74		2660.4	2677.67	2673.75	2616.03	2596.77		2546.63	2637.58	2686.04	2480.93	2434.6		2665.86	2661.63	2753.93	2651.54	2582.19		2602.66	2515.35	2645.15	2539.06	2467.19		2325.3	2430.3	2449	2306.2	2144.2			73.4	2591.41	2651.38	2651.34	2570.97	2457.87		2616.08	2605.58	2595.56	2562.2
	73.6	2551.59	2627.32	2601.25	2479.86	2408.22		2657.54	2674.88	2670.39	2613.29	2594.04		2543.38	2634.38	2682.25	2478.39	2431.67		2663.09	2658.89	2750.97	2648.26	2579.02		2599.19	2512.3	2641.97	2535.93	2463.94		2322.8	2427.9	2446.7	2304	2142.7			73.6	2584.39	2642.9	2644.2	2564.14	2451.64		2607.91	2598.47	2591.08	2556.25
	73.8	2548.25	2623.28	2597.69	2476.84	2405.64		2655.19	2671.97	2667.44	2610.81	2591.34		2540.22	2631.26	2678.66	2475.63	2428.99		2660.44	2656.37	2748.11	2645.12	2575.6		2595.69	2509.6	2638.77	2532.54	2460.88		2320.3	2425.3	2444.4	2301.9	2141.1			73.8	2577.45	2634.65	2636.94	2557.38	2445.66		2599.49	2591.19	2586.51	2550.1
	74	2544.77	2619.38	2594.14	2474.02	2402.93		2652.93	2668.92	2664.82	2608.37	2588.6		2537.27	2628.21	2675.03	2473.09	2426.44		2658.06	2653.89	2745.08	2642	2572.23		2592.32	2507.14	2635.47	2529.06	2457.68		2317.8	2423.1	2441.7	2300	2139.4			74	2570.62	2626.6	2629.9	2550.82	2439.93		2591.25	2583.81	2582	2544.21
	74.2	2541.42	2615.48	2590.96	2471.53	2400.32		2650.69	2665.7	2662.21	2605.77	2585.93		2534.48	2624.87	2671.47	2470.63	2423.86		2655.81	2651.51	2741.91	2638.94	2569		2588.75	2504.51	2632.24	2525.79	2454.78		2315.6	2420.7	2439	2298.3	2137.9			74.2	2564.19	2618.76	2622.74	2544.39	2434.38		2582.6	2576.5	2577.51	2538.07
	74.4	2537.94	2611.68	2588.15	2468.97	2397.4		2648.31	2662.19	2659.73	2603.49	2583.22		2531.55	2622.04	2668.14	2468.26	2421.49		2653.66	2648.84	2738.84	2635.91	2566.03		2585.27	2502.07	2628.78	2522.78	2451.64		2313.2	2418.3	2436.1	2296.6	2136.2			74.4	2557.34	2610.84	2615.64	2538.15	2428.46		2574.29	2569.26	2572.83	2532.18
	74.6	2534.82	2607.83	2585.46	2466.75	2394.7		2645.87	2658.68	2657.6	2601.5	2580.72		2528.93	2619.38	2665.11	2465.77	2419.08		2651.81	2645.81	2735.67	2633.09	2563.36		2581.64	2499.59	2625.21	2519.5	2448.86		2311	2415.8	2433.5	2294.6	2134.5			74.6	2550.53	2603.06	2608.69	2531.96	2422.6		2566.18	2562.22	2568.07	2526.11
	74.8	2531.7	2604.13	2582.91	2464.55	2392.11		2643.31	2654.96	2655.32	2599.56	2578.57		2526.24	2616.64	2662.03	2463.44	2416.54		2650.02	2642.72	2732.4	2630.12	2560.97		2578.07	2497.08	2621.59	2516.56	2446.16		2309	2413.7	2431	2293	2132.9			74.8	2543.64	2595.27	2601.83	2525.53	2416.84		2558.37	2555.36	2563.16	2519.83
	75	2528.8	2600.45	2580.52	2462.12	2389.53		2640.83	2651.57	2652.51	2597.89	2576.75		2523.63	2613.77	2659.17	2461.01	2414.18		2648.08	2639.81	2729.36	2626.98	2558.72		2574.74	2494.46	2618.23	2513.81	2443.68		2307.1	2411.7	2428.7	2291.4	2131.1			75	2536.84	2587.47	2594.89	2519.18	2411.12		2550.73	2548.4	2557.95	2513.24
	75.2	2525.75	2596.99	2578.11	2459.27	2386.94		2638.36	2648.3	2649.42	2596.27	2575.38		2520.73	2611.11	2656	2458.66	2412.04		2645.67	2636.82	2726.58	2623.93	2556.62		2571.52	2492.01	2615.24	2511.11	2441.14		2304.9	2409.8	2426.6	2289.8	2129.3			75.2	2529.69	2579.51	2588.09	2513.01	2405.27		2543.68	2541.32	2552.73	2506.96
	75.4	2522.84	2593.54	2575.52	2455.96	2384.37		2635.62	2644.94	2645.61	2594.3	2574.24		2518.12	2608.1	2652.93	2456.28	2409.92		2642.91	2634.21	2723.87	2620.89	2554.62		2568.33	2489.45	2612.6	2508.49	2438.74		2303	2407.9	2424.6	2288.1	2127.3			75.4	2523.07	2571.71	2581.14	2506.62	2399.73		2536.52	2534.2	2547.18	2500.51
	75.6	2519.72	2590.47	2573.18	2452.62	2381.63		2632.63	2641.49	2641.36	2592.06	2573.18		2515.49	2604.78	2649.91	2454.16	2408.02		2639.66	2631.94	2721.14	2617.76	2552.64		2565.35	2487.06	2610.13	2506.1	2436.13		2301.2	2406.2	2422.4	2286.6	2125.4			75.6	2516.42	2563.9	2574.08	2500.04	2394.36		2529.34	2526.98	2541.49	2493.95
	75.8	2516.52	2587.65	2570.87	2449.43	2378.74		2629.31	2638.35	2637.05	2589.8	2571.78		2512.88	2601.62	2646.71	2451.96	2406.25		2636.2	2629.43	2718.55	2614.95	2550.55		2562.53	2484.42	2607.9	2503.7	2433.33		2299.3	2404.4	2420.4	2284.7	2123.3			75.8	2509.65	2556.09	2566.9	2493.81	2388.74		2521.95	2519.65	2535.82	2488.05
	76	2513.08	2585.24	2568.44	2446.59	2376.27		2625.89	2634.94	2633.28	2587.43	2570.03		2510.29	2598.6	2643.54	2449.98	2404.3		2632.65	2626.88	2715.88	2612.69	2548.38		2559.41	2481.84	2605.6	2501.35	2430.26		2297.3	2402.5	2418.4	2282.6	2121.4			76	2502.58	2548.18	2559.65	2487.39	2383.23		2514.44	2512.68	2530.01	2482.08
	76.2	2509.77	2583.16	2566.05	2443.95	2373.89		2622.64	2631.24	2629.92	2584.95	2567.83		2507.77	2595.74	2640.91	2447.65	2402.17		2629.57	2624.4	2713.09	2610.46	2545.78		2556.53	2479.33	2603.01	2498.81	2427.12		2295.3	2400.9	2416.5	2280.4	2119.7			76.2	2495.7	2540.46	2552.39	2480.92	2377.68		2506.71	2505.8	2523.8	2475.9
	76.4	2506.47	2581.54	2563.63	2441.97	2371.7		2619.7	2627.84	2627.03	2582.82	2565.54		2505.18	2593.27	2638.29	2445.44	2399.98		2626.82	2621.85	2710.18	2608.1	2542.73		2553.78	2476.84	2600.26	2496.22	2423.99		2293.2	2399.4	2415	2278.2	2118.1			76.4	2488.87	2533.01	2545.25	2474.61	2372.09		2499.01	2499.09	2517.8	2469.61
	76.6	2503.15	2579.82	2560.96	2439.94	2369.59		2617.04	2624.58	2624.15	2580.69	2563.05		2502.31	2591.19	2635.87	2443.24	2397.59		2624.54	2619.18	2707.31	2605.72	2539.56		2551.22	2474.05	2597.67	2493.82	2420.91		2290.9	2397.8	2413.7	2276.2	2116.4			76.6	2481.97	2525.49	2538.03	2468.33	2366.53		2491.57	2492.38	2511.52	2463.78
	76.8	2500.1	2577.78	2558.2	2437.74	2367.65		2615	2621.19	2621.43	2578.45	2560.56		2499.36	2589.06	2633.76	2441.35	2395.27		2622.33	2616.86	2704.37	2603.26	2536.53		2548.72	2471.5	2594.94	2491.49	2417.78		2288.5	2396.4	2412.3	2274.3	2114.6			76.8	2475.61	2517.9	2530.88	2462.14	2361.08		2484.39	2485.98	2505.05	2457.63
	77	2497.19	2575.34	2555.4	2435.37	2365.42		2612.98	2618.25	2618.52	2575.99	2558.37		2496.35	2587.03	2631.61	2439.09	2392.99		2620.24	2614.58	2701.49	2600.42	2533.54		2546.76	2468.85	2592.15	2489.22	2414.81		2286.1	2395	2411.2	2272.5	2112.6			77	2469.66	2510.4	2523.91	2456.27	2355.54		2477.51	2479.4	2498.59	2451.55
	77.2	2494.39	2572.39	2552.57	2433.18	2363.07		2611.27	2615.8	2615.17	2573.78	2556.24		2493.5	2584.87	2629.05	2437.12	2390.98		2618.03	2612.47	2698.52	2597.68	2530.94		2544.77	2466.07	2589.59	2487.13	2412.11		2283.5	2393.4	2409.6	2270.8	2110.2			77.2	2463.73	2502.99	2516.97	2450.38	2350.31		2470.84	2472.87	2492.14	2445.39
	77.4	2491.79	2568.81	2549.95	2430.89	2360.6		2609.79	2613.57	2611.71	2571.34	2553.75		2490.63	2582.62	2626.32	2435.06	2388.76		2615.66	2610.28	2695.57	2595.13	2528.62		2542.92	2463.3	2587.06	2485.22	2409.54		2280.9	2391.7	2408.1	2269.3	2107.7			77.4	2457.59	2495.39	2510.12	2444.65	2345.07		2464.46	2466.14	2485.73	2439.37
	77.6	2489.29	2565.03	2547.58	2428.4	2358.03		2608.16	2611.47	2608.41	2569.02	2551.17		2488.14	2580.38	2623.46	2432.9	2386.52		2612.92	2608.36	2692.74	2592.69	2526.37		2541.04	2460.94	2584.32	2483.05	2407.16		2278.3	2390.4	2406.6	2267.8	2105.2			77.6	2451.63	2487.97	2503.66	2439.01	2339.55		2458.05	2459.64	2479.41	2432.83
	77.8	2486.77	2561.33	2545.41	2425.93	2355.45		2606.05	2609.62	2605.01	2566.63	2548.83		2485.87	2578.3	2620.54	2430.35	2384.29		2610.3	2606.42	2689.88	2590.24	2524.15		2539.16	2458.51	2581.55	2480.68	2405.02		2275.6	2388.8	2405.3	2266.6	2103			77.8	2445.31	2480.81	2497.46	2433.15	2334.39		2451.86	2453.05	2473	2425.94
	78	2484.2	2557.69	2543.46	2423.5	2352.78		2604	2607.65	2601.8	2564.34	2546.22		2483.7	2576.3	2617.47	2428.24	2381.92		2607.82	2604.53	2686.89	2587.76	2522.02		2536.9	2456.21	2579.1	2478.08	2402.83		2273	2387.3	2404.2	2265.3	2100.9			78	2439.1	2473.96	2491.34	2426.95	2329.39		2445.67	2446.54	2466.53	2419.31
	78.2	2481.58	2554.04	2541.59	2421.08	2349.99		2601.45	2605.45	2599.04	2561.67	2543.7		2481.39	2574.56	2614.86	2426.12	2379.16		2605.26	2602.33	2684.04	2585.17	2519.69		2534.61	2454.18	2576.45	2475.48	2400.32		2270.5	2385.9	2403.4	2264	2098.9			78.2	2433.15	2467.05	2485.66	2420.89	2324.33		2439.62	2440.19	2460.3	2412.93
	78.4	2478.53	2550.71	2539.55	2418.45	2347.09		2598.43	2603.24	2596.85	2558.87	2541.47		2479.06	2572.76	2612.61	2424.04	2376.64		2602.95	2600.25	2681.12	2582.6	2517.58		2532.18	2452.26	2574.15	2472.63	2397.64		2267.9	2384.7	2402.5	2262.4	2097.3			78.4	2427.37	2460.28	2480.08	2414.61	2319.42		2433.53	2434.06	2453.94	2406.74
	78.6	2475.24	2547.42	2537.22	2416.07	2344.25		2595.11	2601.32	2594.88	2556.03	2539.31		2476.87	2570.75	2610.37	2421.98	2374.15		2601.03	2597.87	2678.1	2580.06	2515.6		2529.62	2450.11	2572.05	2470.12	2394.78		2265.2	2383.1	2401.5	2260.8	2095.6			78.6	2421.55	2453.81	2474.4	2408.62	2314.96		2427.47	2427.66	2447.76	2401.06
	78.8	2472.03	2544.01	2534.71	2413.8	2341.49		2591.95	2599.67	2592.85	2553.42	2536.93		2474.77	2568.85	2608.34	2420.26	2371.39		2599.14	2595.28	2675.33	2577.56	2513.44		2526.88	2448.12	2570.4	2467.99	2391.6		2262.5	2381.7	2400.4	2259	2093.8			78.8	2416.02	2447.38	2468.63	2403.08	2310.23		2421.12	2421.32	2442	2395.91
	79	2469.12	2540.62	2532.19	2411.59	2338.9		2588.75	2598	2590.95	2550.91	2534.66		2472.76	2566.8	2606.93	2418.46	2368.63		2597.26	2592.49	2672.78	2575.28	2511.14		2524.35	2446.07	2568.69	2466.02	2388.42		2259.7	2380.2	2399	2257.6	2092.1			79	2410.38	2440.79	2463.01	2397.75	2305.49		2414.97	2415.2	2436.49	2390.85
	79.2	2466.43	2537.6	2529.65	2409.13	2336.49		2585.7	2596.66	2589.04	2548.73	2532.15		2470.81	2564.44	2605.45	2416.53	2366.18		2595.5	2590.07	2670.15	2573.16	2509.04		2521.87	2443.92	2567.49	2464.21	2385.47		2257.1	2378.7	2397.4	2256.2	2090.4			79.2	2404.58	2434.47	2456.93	2392.41	2300.92		2408.7	2409.18	2430.79	2385.76
	79.4	2464.09	2534.58	2527.19	2406.85	2334.35		2582.61	2595.13	2586.71	2546.76	2529.26		2469.19	2562.22	2603.89	2414.59	2363.6		2593.31	2587.35	2667.95	2570.86	2506.58		2519.18	2441.9	2566.04	2462.54	2382.45		2254.4	2377.1	2395.5	2255.3	2088.4			79.4	2398.68	2428.14	2450.72	2387.07	2296.35		2402.6	2403.47	2425.1	2380.42
	79.6	2462.27	2531.81	2525.01	2404.61	2332.29		2579.97	2593.29	2584.46	2544.84	2526.24		2467.23	2560.23	2602.77	2412.79	2361.1		2590.82	2584.76	2665.92	2568.66	2503.98		2516.41	2439.88	2564.85	2460.85	2379.36		2252	2375.4	2393.8	2254.4	2086.3			79.6	2392.92	2421.7	2444.61	2381.75	2291.8		2396.58	2398.15	2419.14	2374.79
	79.8	2460.37	2529.3	2523.01	2402.32	2330.14		2577.19	2590.9	2582.73	2543.17	2523		2465.15	2557.98	2601.69	2410.72	2358.85		2588.02	2582.45	2664.04	2566.62	2501.48		2513.75	2437.82	2563.5	2459.03	2376.5		2249.4	2373.8	2391.9	2253.5	2084.3			79.8	2387.34	2415.35	2438.73	2376.08	2287.4		2391.05	2392.93	2412.71	2369.1
	80	2458.23	2526.76	2520.99	2399.97	2327.9		2574.11	2588.43	2580.79	2541.62	2519.34		2462.86	2555.94	2600.25	2408.34	2356.88		2584.91	2580.45	2662.18	2564.52	2499.09		2510.72	2435.98	2562.19	2457.33	2373.58		2246.9	2372	2390.2	2252.3	2082			80	2381.75	2409.09	2432.81	2370.78	2282.92		2385.29	2387.35	2405.99	2363.31
	80.2	2455.83	2524.09	2518.9	2397.81	2325.62		2570.69	2585.58	2578.73	2539.96	2515.76		2460.65	2554.21	2598.6	2406.29	2354.84		2581.68	2578.3	2660.65	2562.15	2496.47		2507.6	2433.97	2560.53	2455.55	2370.49		2244.4	2370.3	2388.7	2251.2	2079.8			80.2	2376.08	2402.86	2427.26	2365.76	2278.38		2379.44	2381.54	2399.46	2357.7
	80.4	2453.57	2521.51	2516.73	2395.68	2323.3		2567.5	2582.69	2576.56	2538.54	2512.78		2458.29	2552.26	2597.08	2404.11	2352.68		2578.77	2576.45	2658.95	2560.05	2494.08		2504.41	2431.78	2558.86	2453.85	2367.49		2241.8	2368.6	2387.7	2249.7	2077.6			80.4	2370.73	2396.74	2421.97	2361.05	2273.89		2373.54	2375.68	2392.91	2352.46
	80.6	2451.16	2518.78	2514.33	2393.39	2321.12		2564	2580.11	2573.55	2537.19	2509.92		2455.97	2550.13	2595.11	2401.73	2350.2		2576.13	2574.61	2657.19	2557.63	2491.52		2501.25	2429.83	2556.67	2452.02	2364.62		2239.3	2366.9	2386.8	2248.2	2075.2			80.6	2365.31	2390.52	2416.65	2356.26	2269.32		2367.53	2369.93	2386.61	2347.42
	80.8	2448.8	2516.12	2511.81	2391.11	2319.07		2560.53	2578.16	2569.57	2535.48	2507.45		2453.85	2548.16	2592.74	2399.29	2347.57		2573.72	2572.68	2655.15	2555.01	2488.78		2498.05	2427.76	2554.18	2450.22	2361.8		2237.1	2365.1	2386.3	2246.8	2072.8			80.8	2359.71	2384.32	2411.41	2351.65	2264.89		2361.23	2364.32	2380.55	2342.37
	81	2446.19	2513.63	2509.16	2388.8	2317.13		2557.35	2576.52	2565.17	2533.65	2505.47		2451.94	2546.05	2590.34	2397.1	2344.6		2571.53	2570.31	2653.36	2552.29	2486.05		2494.96	2425.35	2551.37	2448.25	2358.9		2234.7	2363.5	2385.9	2245.3	2070.4			81	2354.12	2378.21	2406	2346.98	2260.54		2355.22	2359.34	2374.79	2337.35
	81.2	2443.57	2511.03	2506.44	2386.5	2315.3		2554.39	2575.37	2560.21	2531.8	2503.62		2449.9	2543.42	2588.02	2394.53	2341.46		2569.33	2567.72	2651.53	2549.89	2483.28		2491.76	2423.03	2548.38	2446.12	2356.1		2232.5	2361.9	2385.5	2243.7	2067.7			81.2	2348.89	2372.18	2400.73	2341.98	2256.19		2349.5	2354.68	2368.84	2332.28
	81.4	2440.25	2508.23	2503.67	2384.19	2313.34		2551.48	2574.45	2555.45	2529.56	2501.43		2447.5	2540.65	2585.36	2391.93	2338.57		2566.88	2564.98	2649.66	2547.24	2480.46		2488.62	2420.64	2545.39	2443.8	2353.43		2230.6	2360.4	2385.2	2242.4	2065.2			81.4	2343.39	2366.25	2395.51	2336.95	2251.8		2343.68	2349.9	2362.98	2327.05
	81.6	2436.2	2505.15	2501.1	2382.07	2311.13		2548.81	2573.14	2551.22	2526.96	2499.3		2445.31	2538	2582.7	2389.31	2336.05		2564.16	2561.91	2648.07	2544.9	2477.83		2485.42	2417.98	2542.59	2441.32	2350.82		2228.7	2358.9	2384.7	2240.8	2062.7			81.6	2338.06	2360.52	2390.45	2331.91	2247.58		2338.04	2344.81	2357.05	2322.04
	81.8	2431.54	2501.64	2498.6	2379.95	2308.68		2546.34	2571.15	2547.77	2524.25	2496.89		2442.78	2535.11	2580.19	2386.81	2333.68		2561.29	2558.48	2646.67	2542.55	2475.44		2482.3	2415.29	2539.81	2438.59	2348.12		2226.6	2357.5	2384.2	2239.3	2060.1			81.8	2332.94	2354.69	2385.28	2326.89	2243.42		2332.49	2339.71	2351.26	2317.04
	82	2426.95	2497.68	2496.06	2378.06	2306.31		2543.99	2568.71	2544.77	2521.39	2494.31		2440.41	2532	2577.71	2384.1	2331.36		2558.42	2555.21	2644.94	2540.33	2472.84		2479.4	2412.94	2537.01	2436.03	2345.87		2224.7	2355.8	2383.5	2237.8	2057.6			82	2328.11	2348.9	2380.62	2321.74	2239.29		2326.83	2334.24	2345.58	2312.1
	82.2	2422	2493.45	2493.57	2376.09	2303.87		2541.91	2565.84	2542.47	2518.44	2491.56		2438.49	2529.3	2575.03	2381.44	2329.29		2555.72	2552.03	2643.17	2537.94	2470.31		2476.82	2410.64	2534.34	2433.53	2343.64		2222.8	2354.2	2382.8	2236.1	2055.3			82.2	2323.35	2342.93	2375.81	2316.9	2235.22		2321.14	2328.8	2340.31	2307.21
	82.4	2417.63	2488.93	2491.32	2373.89	2301.59		2539.86	2562.63	2540.13	2515.55	2488.82		2437.1	2526.99	2572.45	2378.74	2327.35		2553.25	2548.69	2641.58	2535.8	2467.84		2474.87	2408.69	2531.6	2431.2	2341.52		2220.9	2352.6	2381.9	2234.2	2053			82.4	2319.02	2337.03	2370.94	2312.11	2231.27		2315.72	2323.4	2335.25	2302.48
	82.6	2413.92	2484.29	2488.97	2371.63	2299.32		2537.92	2559.62	2537.89	2512.76	2485.95		2435.66	2524.39	2570.1	2376.17	2325.57		2550.93	2545.65	2639.73	2533.58	2465.26		2473.29	2407.12	2528.61	2429.12	2339.28		2219.1	2350.7	2381.1	2232.2	2050.9			82.6	2314.79	2331.08	2366.01	2307.51	2227.21		2310.42	2318.19	2330.45	2297.76
	82.8	2410.88	2479.31	2486.42	2369.4	2297.19		2536.01	2557.03	2535.22	2509.91	2483.46		2434.6	2521.61	2567.77	2373.62	2323.76		2548.89	2542.87	2637.9	2531.47	2462.32		2471.94	2405.78	2525.62	2427.19	2337.09		2217.9	2348.8	2380.1	2230.1	2048.9			82.8	2310.28	2325.53	2361.03	2302.9	2222.99		2305.36	2312.92	2325.7	2293.1
	83	2407.9	2473.91	2483.94	2367.06	2294.78		2534.18	2554.67	2532.38	2507.06	2481.32		2433.41	2518.75	2565.44	2371.01	2322.18		2546.97	2540.12	2635.93	2529.16	2459.4		2470.77	2404.39	2522.71	2425.35	2334.74		2216.5	2346.9	2379	2227.9	2047			83	2305.49	2319.87	2355.71	2298.19	2218.88		2300.46	2307.83	2320.84	2288.64
	83.2	2405.52	2468.29	2481.59	2364.72	2292.13		2532.26	2552.44	2529.2	2504.08	2479.5		2431.98	2515.52	2563.27	2368.42	2320.63		2544.98	2537.36	2634.02	2526.8	2456.56		2469.59	2403.09	2519.68	2423.58	2332.62		2215.2	2344.5	2378.3	2225.4	2044.8			83.2	2300.53	2314.55	2350.29	2293.37	2214.89		2295.76	2302.76	2315.74	2284.26
	83.4	2402.87	2462.55	2479.05	2362.59	2289.25		2530.28	2550.6	2525.7	2501.12	2477.89		2430.43	2511.37	2561.09	2366.11	2318.66		2542.99	2534.66	2632.02	2524.06	2453.43		2468.11	2401.55	2516.39	2421.67	2330.08		2213.8	2342	2377.4	2222.8	2042.8			83.4	2295.27	2309.26	2344.86	2288.58	2210.87		2291.09	2297.8	2310.56	2279.92
	83.6	2400.05	2456.95	2476.48	2360.37	2286.27		2528.1	2548.66	2521.98	2498.32	2476.45		2428.88	2506.53	2558.6	2363.43	2316.4		2540.88	2531.81	2630.13	2521.14	2450.14		2466.31	2399.56	2513.02	2419.67	2327.5		2212.3	2339.4	2376.3	2220	2040.4			83.6	2290	2304.26	2339.36	2283.71	2206.89		2286.41	2292.9	2305.27	2275.43
	83.8	2397.2	2451.69	2474.21	2357.94	2283.21		2525.85	2546.45	2518.17	2495.86	2474.95		2427.13	2501.29	2556.02	2360.53	2314.09		2538.43	2528.83	2627.93	2518.07	2447.35		2464.08	2397.52	2509.5	2417.54	2324.88		2210.3	2336.5	2375.3	2217	2037.9			83.8	2284.98	2299.14	2333.89	2278.98	2203.05		2281.72	2288.27	2299.93	2271.04
	84	2394.66	2447.11	2472.01	2355.38	2280.06		2523.22	2544.34	2514.31	2493.6	2473.13		2425.2	2495.41	2553.29	2357.86	2311.62		2535.86	2525.74	2625.93	2515.01	2444.75		2461.27	2395.22	2505.66	2414.84	2322.03		2208.3	2333.5	2373.9	2213.8	2035.5			84	2280.25	2294.36	2328.58	2274.53	2199.23		2277.18	2283.64	2294.52	2266.45
	84.2	2392.14	2443.06	2469.62	2352.92	2276.85		2520.65	2542.21	2510.3	2491.66	2471.14		2423.14	2488.79	2550.54	2355.41	2308.94		2533.35	2522.42	2623.83	2512.09	2442.25		2458.27	2392.79	2501.58	2412.09	2318.8		2206.1	2330.5	2371.8	2210.5	2033			84.2	2275.58	2289.57	2323.55	2270.18	2195.39		2272.57	2278.93	2289.33	2261.89
	84.4	2390.03	2439.65	2467.22	2350.28	2273.23		2518.21	2539.95	2506.28	2490.04	2469.23		2420.7	2482.22	2547.8	2352.63	2306.63		2530.65	2518.82	2621.71	2509.29	2440.25		2455.08	2390.28	2497.78	2409.2	2315.71		2203.7	2327.4	2369.4	2207.3	2030.2			84.4	2271.12	2284.9	2318.57	2265.74	2191.74		2267.94	2274.33	2284.3	2257.26
	84.6	2388.3	2436.79	2464.69	2347.61	2269.24		2515.73	2537.73	2502.34	2488.52	2467.45		2417.62	2476.01	2545.05	2350.32	2304.26		2528.19	2515.05	2619.59	2506.77	2438.81		2452.2	2387.86	2494.25	2406.06	2312.72		2201	2324	2366.6	2204.1	2027.9			84.6	2266.68	2280.05	2314.05	2261.37	2188.17		2263.56	2269.88	2279.29	2252.72
	84.8	2386.47	2434.66	2461.81	2345.13	2264.68		2513.14	2535.49	2497.95	2486.73	2465.5		2413.9	2469.92	2542.32	2348.31	2301.86		2526.18	2511	2617.88	2504.45	2437.29		2449.8	2385.13	2490.91	2402.87	2309.61		2198.5	2320.6	2363.4	2201.1	2025.5			84.8	2262.32	2275.19	2309.71	2256.96	2184.53		2259.13	2265.24	2274.49	2248.23
	85	2384.51	2432.96	2458.67	2342.29	2259.82		2510.61	2532.84	2492.83	2484.86	2463.56		2409.29	2464.46	2539.81	2346.12	2299.45		2524.3	2506.63	2616.16	2502.38	2435.71		2448.12	2382.54	2488.07	2400	2306.49		2195.9	2316.9	2360	2198.2	2023.3			85	2257.86	2270.36	2305.56	2252.59	2180.93		2254.66	2260.72	2269.83	2243.87
	85.2	2382.37	2431.46	2455.38	2338.89	2255.06		2507.9	2529.63	2487.11	2483.01	2461.61		2403.69	2459.67	2537.35	2343.67	2297.14		2522.23	2502.14	2614.18	2500.16	2434.05		2446.65	2379.81	2485.57	2397	2303.28		2193.5	2313.2	2356.5	2195.6	2021			85.2	2253.47	2265.5	2301.35	2248.13	2177.35		2250.21	2256.36	2265.11	2239.43
	85.4	2380.12	2429.94	2451.82	2335.17	2250.84		2505.13	2525.57	2480.71	2480.88	2459.34		2397.51	2455.41	2534.61	2341.48	2294.6		2520.35	2497.86	2611.71	2497.82	2431.94		2444.86	2377.09	2482.92	2394.12	2299.99		2191.5	2309.1	2352.8	2193	2018.9			85.4	2248.88	2260.69	2297.23	2243.89	2173.68		2245.92	2252.2	2260.23	2235.34
	85.6	2377.48	2428.34	2447.98	2331.07	2247.22		2502.39	2520.58	2473.46	2478.34	2456.76		2391.07	2451.45	2531.98	2339.16	2292.07		2518.11	2493.29	2608.57	2495.05	2429.32		2442.26	2374.52	2480.08	2391.4	2296.61		2189.9	2304.6	2348.7	2190.8	2016.5			85.6	2244.31	2256.16	2292.79	2239.58	2170.11		2241.46	2248.18	2255.67	2231.28
	85.8	2374.99	2426.21	2443.87	2326.25	2244.29		2499.7	2514.97	2466.41	2475.75	2453.89		2384.54	2448.13	2529.48	2336.72	2289.53		2515.13	2488.65	2604.54	2491.64	2426.41		2438.69	2372.28	2477.05	2388.79	2293.24		2188.7	2299.6	2344.4	2188.7	2014.4			85.8	2239.69	2251.8	2288.28	2235.44	2166.8		2237.08	2244.29	2251.06	2227.27
	86	2372.34	2423.96	2439.39	2321.04	2241.94		2497.12	2508.79	2459.92	2472.92	2451.02		2378.43	2444.75	2526.7	2334.67	2287.01		2511.29	2483.88	2599.63	2487.41	2423.51		2433.68	2369.89	2473.45	2386.13	2290.09		2188	2294.4	2339.8	2186.8	2012.1			86	2235.36	2247.34	2283.58	2231.2	2163.42		2232.79	2240.55	2246.64	2223.44
	86.2	2369.49	2421.78	2434.53	2315.57	2239.76		2494.41	2502.31	2453.9	2469.44	2447.84		2372.94	2441.76	2523.77	2332.86	2284.3		2506.93	2478.9	2593.86	2482.66	2420.69		2427.64	2367.33	2469.56	2383.36	2287		2187.3	2288.7	2335.3	2184.7	2010			86.2	2231.27	2243.04	2279	2227.19	2160.05		2228.45	2236.97	2242.44	2219.8
	86.4	2366.31	2419.48	2429.25	2310.05	2237.71		2491.33	2495.94	2448.59	2465.32	2444.4		2368.08	2438.83	2521.2	2330.98	2281.41		2501.53	2473.37	2587.35	2477.45	2418.14		2421.33	2364.55	2465.38	2380.33	2284.06		2186.6	2283.3	2330.9	2182.9	2008.1			86.4	2227.53	2238.6	2274.63	2223.17	2156.67		2224.22	2233.1	2238.73	2215.88
	86.6	2362.96	2416.92	2424	2304.56	2235.72		2488.07	2490.01	2443.96	2460.88	2440.81		2363.88	2436.2	2518.69	2329.33	2278.35		2495.47	2467.61	2580.12	2471.76	2415.64		2415.2	2361.16	2460.99	2377.08	2281.14		2185.6	2278.3	2326.9	2180.6	2006.4			86.6	2223.99	2233.95	2270.28	2219.26	2153.28		2220.09	2229.33	2234.87	2212.06
	86.8	2359.17	2414.49	2418.91	2299.8	2233.77		2484.55	2484.54	2439.66	2455.79	2437.53		2360.42	2433.48	2515.97	2327.64	2274.91		2489.12	2461.8	2572.25	2465.67	2413.12		2409.49	2357.03	2456.52	2373.61	2278.5		2184.1	2274	2323.4	2178.4	2004.3			86.8	2220.63	2229.23	2266.16	2215.25	2149.69		2216.15	2225.71	2231.02	2208.28
	87	2355.43	2411.44	2414.04	2296.34	2231.6		2480.53	2479.7	2435.66	2450.2	2433.92		2357.48	2431.18	2513.38	2325.6	2271.12		2482.82	2456.26	2564.32	2459.5	2410.24		2404.76	2352.38	2452.09	2369.67	2275.83		2182.2	2270.4	2320.3	2176.2	2002.4			87	2217.06	2224.63	2262.19	2211.43	2146.28		2212.19	2221.89	2227.23	2204.43
	87.2	2351.92	2407.95	2409.28	2293.65	2229.45		2475.96	2475.79	2432.02	2444.47	2430.49		2355.01	2428.51	2510.75	2323.18	2267.31		2476.32	2450.97	2556.64	2453.11	2406.69		2400.85	2347.53	2447.53	2365.47	2273.52		2180.2	2267.6	2317.6	2174.6	2000.4			87.2	2213.34	2220.06	2258.26	2207.6	2142.89		2208.56	2217.99	2223.44	2200.52
	87.4	2348.44	2404.33	2405.09	2291.5	2227.04		2470.69	2472.46	2428.74	2438.8	2427.39		2352.66	2425.63	2507.9	2320.5	2263.42		2470.5	2446.13	2549.51	2446.8	2402.13		2397.32	2342.28	2442.99	2361.01	2271.47		2178.1	2265.3	2315.1	2172.8	1998			87.4	2209.47	2215.71	2254.14	2203.7	2139.67		2204.68	2214.05	2219.35	2196.83
	87.6	2345.21	2400.5	2400.87	2290	2224.44		2464.43	2469.5	2425.94	2433.3	2424.26		2350.45	2422.39	2504.54	2317.06	2259.49		2465.12	2442.09	2543.17	2440.79	2397.03		2393.98	2336.82	2438.34	2356.3	2269.55		2176.3	2263.5	2312.6	2171.3	1995.5			87.6	2205.41	2211.76	2250.26	2200.07	2136.41		2200.81	2209.79	2215.35	2193.16
	87.8	2342.19	2396.21	2396.39	2288.23	2221.49		2457.52	2466.79	2423.38	2428.44	2420.71		2348.15	2418.96	2500.97	2313.49	2255.81		2460.23	2438.53	2537.78	2435.45	2391.16		2390.68	2331.43	2433.5	2351.09	2267.43		2174.5	2262.1	2309.7	2169.7	1993.1			87.8	2201.29	2208.07	2246.14	2196.72	2133.33		2196.9	2205.41	2211.5	2189.49
	88	2339.11	2392.31	2391.82	2285.84	2218.92		2450.23	2464.37	2420.84	2424.24	2417.5		2345.78	2414.82	2497.07	2309.69	2252.38		2455.86	2434.93	2532.59	2430.68	2384.94		2386.95	2326.36	2428.62	2346	2265.49		2172.8	2260.9	2306.8	2167.7	1990.4			88	2197.25	2204.48	2242.04	2193.25	2130.21		2193.08	2201.18	2207.61	2185.98
	88.2	2335.85	2388.36	2387.88	2283.41	2216.31		2443.17	2461.6	2418.54	2420.48	2414.23		2343.11	2410.69	2492.99	2305.76	2249.05		2452.25	2431.56	2527.36	2426.67	2378.52		2383.02	2321.38	2423.52	2340.88	2263.34		2171.1	2260.1	2303.6	2165.2	1987.8			88.2	2193.09	2200.87	2237.93	2189.73	2127.35		2189.2	2196.86	2203.71	2182.59
	88.4	2332.78	2384.41	2383.89	2280.97	2213.78		2436.76	2458.75	2416.11	2417.23	2410.8		2340.26	2406.47	2488.6	2301.84	2245.89		2448.63	2428.14	2522.11	2422.77	2372.8		2379.14	2316.87	2418.18	2335.96	2260.92		2169.1	2259.5	2300.2	2162.1	1985.5			88.4	2189	2197.27	2233.86	2186.41	2124.3		2185.73	2192.97	2199.78	2179.06
	88.6	2329.51	2380.62	2379.91	2277.96	2211.18		2431.2	2455.74	2413.38	2414.11	2407.51		2337.11	2401.99	2484.24	2298.07	2242.99		2445.24	2424.13	2516.58	2418.93	2367.39		2375.23	2312.96	2412.87	2331.11	2258.33		2166.7	2258.5	2296.6	2158.5	1983.2			88.6	2185.06	2193.37	2229.56	2182.85	2121.19		2182.4	2189.16	2195.57	2175.46
	88.8	2326.15	2377.31	2376.19	2275.06	2208.79		2425.98	2452.39	2410.01	2410.9	2404.18		2333.81	2397.28	2479.54	2294.12	2240.13		2441.59	2419.56	2510.49	2414.89	2362.84		2371.26	2309.3	2407.41	2326.61	2255.59		2164.1	2257.1	2293	2154.6	1980.9			88.8	2181.24	2189.44	2225.74	2178.89	2117.92		2178.99	2185.34	2191.34	2171.81
	89	2322.6	2373.65	2372.71	2272.16	2205.71		2421.04	2448.55	2405.91	2407.27	2400.52		2330.3	2392.81	2474.43	2290.01	2237.25		2437.42	2414.91	2504.48	2410.2	2358.61		2367.71	2305.77	2402.28	2322.13	2252.36		2161.3	2255.2	2289.1	2150.9	1978.4			89	2177.51	2185.4	2221.95	2174.97	2114.76		2175.6	2181.53	2187.11	2167.89
	89.2	2318.96	2369.99	2368.55	2269.28	2202.66		2416.02	2444.67	2400.94	2403.49	2396.61		2326.77	2388.28	2468.6	2286.1	2234.18		2432.79	2409.93	2498.89	2405.09	2354.99		2364.22	2302.4	2397.69	2317.89	2248.84		2158.2	2252.7	2285.2	2147.4	1975.7			89.2	2174.14	2181.46	2217.99	2171.07	2111.38		2171.96	2178.01	2182.75	2163.99
	89.4	2315	2366.23	2364.14	2266.28	2199.5		2410.86	2440.53	2394.96	2399.33	2392.46		2323.05	2383.86	2462.01	2281.98	2231.14		2427.92	2404.99	2493.47	2400.2	2351.21		2360.67	2298.99	2393.35	2313.77	2245.12		2155.1	2249.6	2281.2	2144.5	1972.7			89.4	2170.77	2177.42	2214.01	2167.02	2108.21		2168.04	2174.26	2178.46	2160.13
	89.6	2310.97	2362.27	2360	2263.65	2196.25		2405.62	2436.05	2388.15	2395.19	2388.17		2319.37	2379.6	2455.02	2277.85	2227.81		2422.62	2400.58	2488.28	2395.38	2347.61		2357.11	2295.6	2389.2	2310.01	2241.08		2152	2246.3	2277.5	2141.9	1970			89.6	2167.32	2173.69	2210.32	2163.01	2105.5		2163.95	2170.78	2174.58	2156.26
	89.8	2306.91	2357.89	2356.01	2260.99	2193		2400.45	2431.44	2381.58	2390.96	2383.9		2315.67	2375.65	2447.99	2273.7	2224.63		2417.49	2396.8	2483.44	2390.68	2343.51		2353.51	2292.45	2385.58	2306.6	2236.98		2148.6	2242.6	2274.2	2139.6	1967.2			89.8	2163.72	2169.72	2206.09	2159.28	2102.87		2160.02	2167.48	2170.8	2152.33
	90	2303.07	2353.66	2352.07	2258.12	2190.4		2395.61	2426.51	2375.34	2386.93	2379.66		2311.82	2371.75	2440.95	2269.82	2221.53		2412.55	2393.32	2478.67	2386.67	2339.57		2349.69	2289.36	2381.59	2303.2	2232.86		2145.1	2238.4	2271.1	2137.3	1965			90	2160.08	2165.68	2202.01	2155.59	2099.98		2155.95	2164.08	2167.04	2148.62
	90.2	2299.49	2349.6	2348.58	2254.77	2187.64		2391.11	2421.13	2369.18	2382.88	2375.31		2307.93	2367.94	2434.49	2265.64	2218.67		2407.77	2390.18	2473.93	2382.76	2335.6		2345.52	2286.37	2377.47	2299.92	2228.81		2141.8	2233.8	2268.4	2134.6	1963.1			90.2	2156.31	2161.61	2198.27	2151.93	2097.08		2152.31	2160.58	2163.45	2144.85
	90.4	2296.09	2345.67	2345.51	2251.08	2185		2387.02	2415.56	2363.88	2378.99	2370.57		2304.53	2364.22	2428.86	2261.65	2215.78		2403.3	2386.98	2469.04	2378.45	2331.78		2341.17	2283.53	2373.79	2296.53	2224.71		2138.1	2229	2265.8	2131.7	1961.4			90.4	2152.52	2157.75	2194.66	2148.5	2093.96		2148.83	2157.25	2160.13	2141.22
	90.6	2292.93	2341.96	2342.48	2246.87	2182.76		2383.18	2409.94	2359.16	2374.95	2365.63		2301.27	2360.67	2423.65	2257.63	2213.1		2398.98	2383.43	2464.09	2374.15	2327.89		2336.75	2280.73	2370.19	2292.96	2220.91		2134.6	2223.8	2263.3	2128.7	1959.8			90.6	2148.86	2153.61	2190.96	2145.01	2090.26		2145.54	2153.74	2156.89	2137.91
	90.8	2289.87	2338.55	2339.57	2242.43	2180.46		2379.73	2404.39	2354.46	2370.69	2360.57		2298.07	2357.03	2418.63	2253.72	2210.24		2394.67	2379.55	2459.16	2369.69	2324.42		2332.28	2277.96	2366.61	2289.23	2217.18		2130.9	2218.7	2260.4	2125.4	1958.2			90.8	2145.24	2149.72	2187.79	2141.67	2086.84		2142.09	2150.23	2153.65	2134.7
	91	2286.64	2335.18	2336.61	2238.01	2177.8		2376.32	2399.21	2350.15	2366.12	2355.34		2295.23	2353.42	2414.14	2249.53	2206.97		2390.53	2375.28	2454.26	2364.94	2320.85		2327.81	2275.28	2363.49	2285.76	2213.51		2127.7	2213.7	2257.9	2121.9	1956.4			91	2141.58	2146.17	2184.46	2138.45	2083.76		2138.89	2147.04	2150.38	2131.44
	91.2	2283.09	2331.82	2333.78	2233.74	2175.29		2372.82	2394.58	2346.57	2361.39	2350.16		2292.61	2349.96	2409.81	2245.62	2203.61		2386.35	2370.63	2449.07	2360.34	2317.03		2323.82	2272.6	2360.31	2282.14	2209.89		2124.4	2208.9	2255	2118.4	1954.3			91.2	2138.1	2142.75	2181.01	2135.44	2080.75		2135.38	2143.77	2147.3	2128.11
	91.4	2279.47	2328.5	2330.81	2229.44	2172.68		2368.94	2390.35	2343.31	2356.45	2345.67		2289.66	2346.32	2405.28	2241.64	2200.05		2381.97	2365.87	2444.04	2356.16	2313.3		2320.03	2269.94	2356.74	2278.69	2206.37		2121.1	2204.5	2251.6	2114.8	1952.1			91.4	2134.82	2139.35	2177.53	2132.34	2078.12		2131.96	2140.39	2144.03	2124.58
	91.6	2275.7	2325.11	2327.68	2225.56	2169.72		2364.82	2386.57	2340.67	2351.47	2341.35		2286.44	2342.81	2400.88	2237.88	2196.41		2377.69	2361.31	2439.18	2351.77	2309.42		2316.31	2267.12	2353.06	2275.24	2202.76		2117.8	2200.1	2247.3	2111.1	1949.5			91.6	2131.58	2136.3	2174.16	2129.39	2075.89		2128.47	2137.31	2140.42	2120.77
	91.8	2272.02	2321.63	2324.51	2221.89	2166.73		2360.39	2382.91	2338.36	2346.7	2337.48		2283.2	2339.24	2396.7	2234.22	2192.75		2373.35	2356.68	2434.27	2347.22	2305.39		2312.66	2264.18	2349.18	2271.66	2199.25		2114.7	2196	2242.7	2107.7	1947.2			91.8	2128.7	2133.23	2170.58	2126.25	2073.46		2125.26	2134.35	2136.79	2117.14
	92	2268.82	2318.2	2321.54	2218.47	2163.76		2355.89	2379.36	2336.13	2342.31	2333.66		2279.67	2335.77	2392.39	2230.96	2189.49		2368.76	2352.43	2429.38	2342.79	2301.28		2308.85	2261.05	2344.9	2267.91	2196.16		2111.1	2192.4	2237.6	2104.6	1945			92	2126.16	2130.29	2167.31	2123.12	2070.69		2121.88	2131.33	2133.42	2113.52
	92.2	2265.78	2314.75	2318.16	2215.3	2160.76		2351.35	2375.64	2333.72	2338.18	2330.16		2275.95	2332.01	2388.04	2227.61	2186.14		2364.19	2348.59	2424.64	2338.2	2297.23		2304.81	2258	2340.4	2264.09	2193.16		2107.5	2189	2232.5	2101.6	1943			92.2	2123.3	2127.39	2164.11	2119.76	2068.2		2118.68	2128.74	2129.81	2109.92
	92.4	2263.05	2311.21	2314.8	2212.63	2157.93		2347.02	2371.65	2331.05	2334.41	2326.49		2272.31	2328.43	2383.86	2224.61	2183.36		2359.55	2344.99	2419.69	2333.3	2292.9		2300.77	2254.84	2335.88	2259.99	2190.47		2103.9	2185.6	2228.1	2098.8	1940.9			92.4	2120.4	2124.5	2161.25	2116.38	2065.56		2115.41	2126.3	2126.2	2106.66
	92.6	2260.42	2307.54	2311.51	2209.84	2155.32		2342.84	2367.35	2327.87	2330.82	2322.81		2268.81	2324.62	2379.62	2221.61	2180.68		2355.03	2341.25	2414.63	2328.72	2288.72		2296.72	2251.47	2331.32	2255.81	2187.93		2100	2182.8	2224.5	2096	1939			92.6	2117.75	2121.5	2158.51	2113.16	2062.99		2112.29	2123.7	2122.98	2103.75
	92.8	2257.88	2303.69	2308.03	2206.99	2152.85		2339.05	2363.12	2324.68	2327.35	2318.67		2265.14	2320.79	2375.29	2218.71	2178.13		2350.47	2337.66	2409.6	2324.76	2284.52		2292.84	2248.15	2326.65	2251.67	2185.46		2096.1	2179.8	2221.4	2093.1	1937			92.8	2114.71	2118.41	2155.74	2110.08	2060.45		2109.23	2121.17	2119.75	2100.82
	93	2254.91	2299.79	2304.14	2204.12	2150.47		2335.31	2358.65	2321.36	2323.92	2314.63		2261.75	2316.79	2370.89	2215.7	2175.48		2346.07	2333.86	2404.46	2320.55	2280.46		2289.33	2245.04	2322.04	2247.63	2182.65		2092.5	2176.5	2218.6	2089.9	1934.6			93	2111.31	2115.18	2152.75	2106.8	2058.46		2106.55	2118.48	2116.31	2098.06
	93.2	2252.06	2295.74	2300.45	2201.19	2147.97		2331.61	2354.12	2317.5	2320.38	2310.37		2258.39	2312.79	2366.36	2212.85	2173.09		2341.6	2329.66	2399.1	2316.26	2276.5		2285.96	2241.74	2317.61	2243.76	2179.78		2088.8	2173.3	2215.8	2086.7	1932.2			93.2	2108.06	2112.03	2149.72	2103.74	2056.16		2104.02	2115.51	2113.17	2095.74
	93.4	2248.83	2291.7	2296.64	2198.11	2145.22		2327.89	2349.66	2312.9	2316.8	2305.93		2254.86	2308.42	2361.8	2209.71	2170.1		2337.39	2325.23	2393.74	2312.03	2272.67		2282.73	2238.42	2313.13	2240.19	2176.73		2085.7	2170	2212.9	2083.5	1929.6			93.4	2104.74	2108.92	2146.18	2100.8	2053.93		2101.38	2112.4	2110.16	2093.27
	93.6	2245.45	2287.91	2292.76	2195.03	2142.33		2324.06	2345.35	2307.61	2313.17	2301.48		2251.36	2304.07	2357.26	2206.69	2167.06		2333.14	2320.92	2388.16	2307.62	2268.7		2279.54	2235.51	2308.83	2236.82	2173.67		2082.7	2166.3	2209.6	2080.6	1926.8			93.6	2101.04	2105.84	2142.38	2097.74	2051.51		2098.84	2109.11	2107.02	2090.53
	93.8	2241.59	2284.21	2288.73	2192.23	2138.99		2319.81	2340.83	2301.17	2309.51	2297.18		2247.96	2300.05	2352.56	2203.62	2163.82		2329.07	2316.53	2382.52	2302.4	2264.69		2276.29	2232.46	2304.65	2233.35	2170.45		2079.8	2162.4	2206	2077.7	1924			93.8	2097.41	2103.01	2138.49	2094.53	2049.05		2096.1	2105.43	2104.12	2087.84
	94	2237.85	2280.53	2284.84	2189.48	2135.59		2315.68	2336.31	2293.58	2305.75	2292.99		2244.54	2295.95	2347.92	2200.44	2160.68		2325.1	2312.12	2376.79	2297.2	2260.49		2272.9	2229.07	2300.54	2229.8	2167.43		2077	2158.6	2202.2	2075	1921.4			94	2094.08	2100.02	2134.5	2091.54	2046.34		2093.24	2101.93	2101.34	2085.08
	94.2	2233.94	2277.03	2280.73	2186.68	2132.27		2311.75	2331.72	2285.82	2302.16	2288.82		2241.05	2292.15	2343.56	2197.23	2157.45		2321.19	2307.91	2371.44	2292.2	2255.93		2269.5	2225.62	2296.58	2226.04	2164.54		2074.2	2154.2	2198.1	2072.4	1918.9			94.2	2090.76	2096.82	2130.73	2088.45	2043.79		2090.25	2098.37	2098.42	2082.22
	94.4	2230.23	2273.59	2276.42	2183.93	2128.71		2308.14	2326.99	2278.35	2298.46	2284.69		2237.85	2288.84	2339.02	2193.98	2154.53		2316.9	2303.76	2366.25	2287.21	2250.96		2265.88	2222.28	2292.88	2221.84	2161.59		2071.4	2149.4	2193.7	2069.5	1916.7			94.4	2087.38	2093.47	2127.17	2085.05	2041.16		2087.65	2095.1	2095.68	2079.67
	94.6	2226.64	2270.46	2272.28	2181.32	2125.37		2305.04	2322.45	2271.36	2294.86	2280.51		2234.39	2285.76	2334.79	2190.43	2151.98		2312.49	2299.12	2361.57	2283.2	2245.32		2262.45	2218.61	2289.17	2217.54	2158.63		2068.2	2144.3	2189.2	2066.3	1914.7			94.6	2083.97	2090	2124.25	2081.54	2038.76		2084.95	2092.05	2092.76	2077.98
	94.8	2223.3	2267.34	2268.03	2178.52	2122.16		2302.24	2317.78	2264.71	2291.3	2276.34		2231.01	2282.62	2330.68	2186.87	2149.52		2307.9	2294.62	2357	2279.37	2239.54		2258.95	2214.95	2285.57	2213.13	2155.81		2065.2	2138.9	2184.5	2063.1	1912.9			94.8	2080.62	2086.3	2121.47	2078.05	2036.41		2082.38	2089.21	2089.8	2076.23
	95	2220.08	2265.13	2264.51	2175.95	2119.46		2300.19	2314.09	2259.38	2287.77	2271.94		2227.06	2279.87	2327.09	2182.82	2147.86		2303.02	2289.06	2353.1	2277.99	2232.36		2255.82	2211.32	2282.07	2208.92	2152.82		2061.3	2133.3	2180.2	2059.4	1911.3			95	2076.69	2082.61	2119.82	2074.24	2034.35		2079.89	2086.59	2086.35	2076.24
[truncated: 84 more columns]

## Sheet: Fig. 2A-I
Fig. 2A		STX								GTX5								dcSTX									GTX2/3								dcGTX2/3								C1/C2
	Toxin (nM)	1	2	3	Mean	SEM	n		Toxin (nM)	1	2	3	Mean	SEM	n		Toxin (nM)	1	2	3	4	Mean	SEM	n		Toxin (nM)	1	2	3	Mean	SEM	n		Toxin (nM)	1	2	3	Mean	SEM	n		Toxin (nM)	1	2	3	Mean	SEM	n
	0.106812			0.94438	0.94438	0	1		0.106812		0.969906	0.948116	0.959011	0.0108949	2		0.854492			0.985731	0.930636	0.958184	0.0275477	2		3.41797	0.97088	0.979615	1.01359	0.988028	0.0130272	3		3.41797	1.01034	0.957333	1.01306	0.993578	0.0181395	3		3.41797	1.01568	1.01344	0.979976	1.00303	0.0115462	3
	0.213623			0.986095	0.986095	0	1		0.213623	0.900151	1.01505	1	0.971733	0.0360534	3		1.70898			0.964328	0.909827	0.937077	0.0272508	2		6.83594	0.94176	0.925255	0.95923	0.942082	0.00980908	3		6.83594	0.896641	0.968	0.921611	0.928751	0.0209066	3		6.83594	0.952958	0.919365	0.946602	0.939642	0.0103031	3
	0.427246	0.95053	0.961686	0.951333	0.954516	0.00359232	3		0.427246	0.891831	1.02257	1.01482	0.976408	0.042348	3		3.41797	0.897638	1.04314	0.900119	0.923699	0.941149	0.0345003	4		13.6719	0.868961	0.830125	0.884485	0.86119	0.0161663	3		13.6719	0.927649	0.957333	0.947741	0.944241	0.00874611	3		13.6719	0.984319	0.838729	0.886529	0.903193	0.0428461	3
	0.854492	0.908127	0.992337	0.979143	0.959869	0.0261498	3		0.854492	0.900151	1.03009	1	0.976748	0.0392715	3		6.83594	0.905512	0.935291	0.757432	0.791908	0.847535	0.0430846	4		27.3437	0.686962	0.680634	0.701019	0.689539	0.00602399	3		27.3437	0.844961	0.861333	0.915079	0.873791	0.021178	3		27.3437	0.858874	0.82529	0.793083	0.825749	0.0189937	3
	1.70898	0.865724	0.923372	0.94438	0.911159	0.0235127	3		1.70898	0.925113	0.969906	0.992588	0.962536	0.0198238	3		13.6719	0.645669	0.705213	0.678954	0.63237	0.665551	0.0164543	4		54.6875	0.541363	0.605889	0.551529	0.56626	0.0200304	3		54.6875	0.72093	0.818667	0.771366	0.770321	0.0282189	3		54.6875	0.733428	0.711057	0.739684	0.728057	0.00868961	3
	3.41797	0.787986	0.854406	0.881808	0.8414	0.0278538	3		3.41797	0.875189	0.887147	0.933292	0.898543	0.0177143	3		27.3437	0.401575	0.525464	0.422117	0.431214	0.445092	0.0274984	4		109.375	0.344805	0.408834	0.402039	0.385226	0.0203054	3		109.375	0.524548	0.658667	0.679913	0.621042	0.0486356	3		109.375	0.459016	0.543067	0.472694	0.491592	0.0260382	3
	6.83594	0.533569	0.578544	0.735805	0.615973	0.0613068	3		6.83594	0.65885	0.668966	0.703521	0.677112	0.0135233	3		54.6875	0.141732	0.381666	0.286564	0.257803	0.266941	0.0494196	4		218.75	0.126406	0.293318	0.252548	0.224091	0.0502403	3		218.75	0.44186	0.402667	0.510071	0.451533	0.0313798	3		218.75	0.278689	0.334759	0.305825	0.306424	0.0161888	3
	13.6719	0.272085	0.157088	0.388181	0.272451	0.066711	3		13.6719	0.184569	0.277743	0.377393	0.279902	0.0556741	3		109.375	0.0866142	0.259437	0.158145	0.188439	0.173159	0.0358152	4		437.5	0.0608868	0.171008	0.177803	0.136566	0.0378903	3		437.5	0.235142	0.125333	0.39902	0.253165	0.0795188	3		437.5	0.106201	0.200367	0.205704	0.170757	0.0323148	3
	27.3437	0.074205	0.111111	0.242178	0.142498	0.0509661	3		27.3437	0.118003	0.187461	0.132798	0.146087	0.021123	3		218.75	-0.015748	0.201917	0.0368609	0.132948	0.0889945	0.0486247	4		875	0.039047	0.184598	0.198188	0.140611	0.0509333	3		875	0.0284238	0.0933333	0.242243	0.121333	0.063292	3		875	0.0277976	0.13989	0.125607	0.0977648	0.0352258	3
	54.6875	0.0106007	0.0268199	0.110081	0.0491672	0.0308147	3		54.6875	-0.0234493	0.0595611	0.0735022	0.036538	0.0302624	3		437.5	-0.0629921	0.201917	0.0653983	0.0843931	0.0721792	0.0542359	4		1750	-0.0191926	0.137033	0.211778	0.109873	0.0680444	3		1750	0.0490956	-0.0026667	0.242243	0.0962239	0.0745229	3		1750	0.0513186	0.13989	0.199029	0.130079	0.0429216	3
	109.375	-0.0600707	0.0268199		-0.0166254	0.0434453	2		109.375	-0.0151286			-0.0151286	0	1		875	-0.023622	0.158778	0.0796671	0.0150289	0.0574629	0.0399303	4		3500	0.0244871	0.143828	0.116648	0.0949876	0.0361129	3		3500	-0.0852713	-0.0453333	0.183451	0.0176156	0.0837155	3		3500	0.0121169	0.14661	0.165655	0.108127	0.048319	3
	218.75	0.0318021	0.0114942		0.0216482	0.0101539	2		218.75	0.0181543			0.0181543	0	1
	437.5	-0.0176678	0.0574713	0.0822712	0.0406915	0.0300451	3		437.5		-0.0231975	-0.0006177	-0.0119076	0.0112899	2
Fig. 2B		STX									GTX5									dcSTX									GTX2/3													dcGTX2/3
	Toxin (nM)	1	2	3	4	Mean	SEM	n		Toxin (nM)	1	2	3	4	Mean	SEM	n		Toxin (nM)	1	2	3	4	Mean	SEM	n		Toxin (nM)	1	2	3	4	5	6	7	8	Mean	SEM	n		Toxin (nM)	1	2	3	4	Mean	SEM	n
	0.106812			0.967502	0.967502	0.967502	0	2		0.106812		0.952105	0.936139		0.944122	0.00798258	2		3.41797	0.954286	0.90914	0.908257	0.954286	0.931492	0.0131611	4		3.41797	1.03358	0.957112	0.814545	0.956364	0.941685	0.918367	1.03295	1.02408	0.959836	0.0260802	8		3.41797	0.978162			1	0.989081	0.010919	2
	0.213623			0.943128	0.935003	0.939066	0.00406228	2		0.213623	0.97037	0.944122	0.936139	0.944122	0.948688	0.00746822	4		6.83594	0.893333	0.89616	0.880734	0.893333	0.89089	0.00345035	4		6.83594	0.946273	0.921372	0.945455	0.847273	0.902808	0.891156	0.934096	0.987958	0.922049	0.0149644	8		6.83594	0.945405	1.03465	0.835991	0.947137	0.940795	0.0406754	4
	0.427246	0.856784	0.939241	0.935003	0.943128	0.918539	0.0206517	4		0.427246	0.933333	0.912192	0.896226	0.936139	0.919473	0.00941319	4		13.6719	0.870476		0.788991	0.870476	0.843314	0.0271618	3		13.6719	0.932841	0.842745	0.814545	0.814545	0.850972	0.927438	0.879176	0.987958	0.881278	0.0221538	8		13.6719	0.967243	1	0.963554	0.915419	0.961554	0.0174235	4
	0.854492	0.758794	0.893671	0.983751	0.983751	0.904992	0.053157	4		0.854492	0.859259	0.880261	0.904209	0.824383	0.867028	0.0169226	4		27.3437	0.718095	0.6106	0.577982	0.718095	0.656193	0.0363541	4		27.3437	0.879113	0.849893	0.792727	0.781818	0.650108	0.69161	0.868192	0.807326	0.790098	0.0290527	8		27.3437	0.923567	0.930703		0.851982	0.902084	0.0251353	3
	1.70898	0.743719	0.832911	0.951253	0.886256	0.853535	0.043879	4		1.70898	0.718519	0.808418	0.792453	0.800435	0.779956	0.0207369	4		54.6875	0.542857	0.50676	0.40367	0.542857	0.499036	0.0329077	4		54.6875	0.771659	0.68549	0.552727	0.749091	0.565875	0.519274	0.670481	0.710988	0.653198	0.033691	8		54.6875	0.934486	0.872955	0.908884	0.799119	0.878861	0.0294239	4
	3.41797			0.756263	0.691266	0.723764	0.0324983	2		3.41797	0.622222	0.656749	0.704644	0.632801	0.654104	0.0183294	4		109.375	0.390476	0.376961	0.275229	0.390476	0.358286	0.0278681	4		109.375	0.644056	0.642602	0.476364	0.530909	0.287257	0.337868	0.351945	0.566483	0.479686	0.0494951	8		109.375	0.814377	0.872955	0.863326	0.799119	0.837444	0.0181011	4
	6.83594	0.479899	0.506329	0.593771	0.545024	0.531256	0.0247597	4		6.83594	0.407407	0.449202	0.473149	0.449202	0.44474	0.0136645	4		218.75	0.268571	0.299081	0.0366973	0.268571	0.21823	0.0609368	4		218.75	0.576897	0.413867	0.312727	0.356364	0.267819	0.265306	-0.0874142	0.205218	0.288848	0.0672541	8		218.75	0.737944	0.74591	0.644647	0.682819	0.70283	0.0239348	4
	13.6719	0.298995	0.35443	0.333785	0.333785	0.330249	0.0114984	4		13.6719	0.237037	0.241655	0.249637	0.25762	0.246487	0.00453243	4		437.5	0.0628571	0.0978907	-0.0366972	0.0628571	0.046727	0.0290082	4		437.5	0.388852	0.242316	0.0727273	0.116364	0.170626	0.120181	0.00045767	0.0486704	0.145024	0.0435935	8		437.5	0.672429	0.549567	0.507973	0.503084	0.558263	0.0394583	4
	27.3437	0.18593	0.187342	0.195667	0.146919	0.178964	0.0108955	4		27.3437	0.140741	0.145864	0.137881	0.0341074	0.114648	0.0268977	4		875	0.0476191	0.117361	-0.0917431	0.0476191	0.0302139	0.0438501	4		875	0.274681	0.15654	0.0509091	-0.0363636	0.11879	0.0385487	0.00045767	-0.156046	0.0559397	0.0460556	8		875	0.344859	0.295476	0.425968	0.270485	0.334197	0.0342712	4
	54.6875	0.11809	0.149367	0.0494245	0.0494245	0.0915766	0.02516	4		54.6875	0.111111	-0.0616836	-0.0137881	-0.0058055	0.00745848	0.0366877	4		1750	0.04	0.0589508	-0.192661	0.04	-0.0134275	0.0599111	4		1750	0.234385	0.113653	-0.112727	-0.0581818	0.0928726	-0.0249433	-0.13135	-0.107878	0.000728821	0.0466904	8		1750	0.213831	0.133782	0.189066	0.122467	0.164787	0.0218842	4
	109.375	0.0276382	0.035443			0.0315406	0.00390243	2		109.375	0.0444444				0.0444444	0	1		3500	-0.0742857	0.123851	-0.137615	-0.0742857	-0.0405838	0.0568077	4		3500	0.153794	0.0278771	-0.0363636	-0.145454	0.0799136	-0.0793651	-0.109382	-0.204215	-0.0391494	0.0424687	8		3500	-0.0373066	0.0413859	0.15262	0.0378855	0.0486461	0.0391225	4
	218.75	0.11809	0.043038			0.0805642	0.0375262	2		218.75	0				0	0	1
	437.5	0.0577889	0.043038	-0.0968179	-0.0968179	-0.0232022	0.0426086	4
Fig. 2F		STX										GTX5											dcSTX										GTX2/3										dcGTX2/3
	Toxin (nM)	1	2	3	4	5	Mean	SEM	n		Toxin (nM)	1	2	3	4	5	6	Mean	SEM	n		Toxin (nM)	1	2	3	4	5	Mean	SEM	n		Toxin (nM)	1	2	3	4	5	Mean	SEM	n		Toxin (nM)	1	2	3	4	5	Mean	SEM
	1e-06	0.973	1.027	0.978	1.035	0.987	1	0.0129151	5		1e-06	1.007	0.973	1.019	0.981	0.942	1.077	0.999833	0.0189674	6		1e-06	0.913	1.087	0.988	1.003	1.008	0.9998	0.0277081	5		1e-06	1.003	0.997	0.919	1.008	1.073	1	0.0244663	5		1e-06	1	1	1	1	1	1	0
	0.1	0.974	0.899	1.01	1.043	1.035	0.9922	0.0262172	5		0.1	0.973	0.973	0.941	0.988	0.983	1.013	0.9785	0.00960469	6		0.1	1.032	1.032	1.011	1.055	1.037	1.0334	0.00701855	5		0.1	1.092	1.003	0.985	1.032	0.983	1.019	0.0202559	5		30	0.842	0.8	0.85	0.847	0.806	0.829	0.0107331
	1	0.973	0.898	0.925	1.052	1.049	0.9794	0.0314175	5		1	0.88	0.881	0.945	1.031	0.965	0.949	0.941833	0.0231465	6		1	0.976	0.964	0.998	1.027	0.988	0.9906	0.0107406	5		1	1.001	0.99	1.03	1.012	0.938	0.9942	0.0155255	5		100	0.596	0.624	0.612	0.585	0.598	0.603	0.00678233
	3	0.747	0.692	0.868	0.89	0.867	0.8128	0.0392854	5		3	0.641	0.643	0.669	0.873	0.927	0.894	0.7745	0.0558222	6		3	0.794	0.943	0.964	0.926	0.901	0.9056	0.02975	5		3	0.901	0.816	0.921	0.974	0.967	0.9158	0.0284735	5		500	0.248	0.251	0.29	0.286	0.28	0.271	0.00893308
	10	0.38	0.355	0.451	0.462	0.388	0.4072	0.0209222	5		10	0.264	0.237	0.256	0.391	0.343	0.391	0.313667	0.0285723	6		10	0.681	0.638	0.718	0.695	0.704	0.6872	0.0136945	5		10	0.925	0.82	0.859	0.834	0.846	0.8568	0.0182302	5		1000	0.139	0.155	0.173	0.182	0.169	0.1636	0.00753392
	30	0.131	0.18	0.19	0.212	0.178	0.1782	0.0132529	5		30	0.105	0.092	0.128	0.18	0.146	0.153	0.134	0.0132439	6		30	0.378	0.358	0.412	0.387	0.485	0.404	0.0220295	5		30	0.595	0.551	0.629	0.65	0.687	0.6224	0.0232671	5		10000			0.047	0.048	0.044	0.0463333	0.00120185
	100	0.053	0.073	0.082	0.074	0.064	0.0692	0.00495379	5		100	0.056	0.063	0.064	0.071	0.073	0.079	0.0676667	0.0033632	6		100	0.16	0.175	0.212	0.202	0.21	0.1918	0.0103363	5		100	0.342	0.31	0.407	0.351	0.387	0.3594	0.0170898	5
	1000	0.023	0.02	0.017	0.017	0.017	0.0188	0.0012	5		1000	0.026	0.022	0.019	0.032	0.03	0.024	0.0255	0.00199583	6		1000	0.029	0.035	0.047	0.034	0.036	0.0362	0.00295635	5		1000	0.077	0.081	0.097	0.094	0.104	0.0906	0.00504579	5
Fig. 2G		STX												GTX5											dcSTX												GTX2/3												dcGTX2/3
	Toxin (nM)	1	2	3	4	5	6	7	Mean	SEM	n		Toxin (nM)	1	2	3	4	5	6	Mean	SEM	n		Toxin (nM)	1	2	3	4	5	6	7	Mean	SEM	n		Toxin (nM)	1	2	3	4	5	6	7	Mean	SEM	n		Toxin (nM)	1
	1e-06	0.949	1.051	1.023	0.977	0.888	1.088	1.024	1	0.0254128	7		1e-06	1.019	1.015	0.966	1.009	0.984	1.008	1.00017	0.0084515	6		1e-06	0.939	1.061	0.976	1.024	1.016	0.948	1.036	1	0.0174915	7		1e-06	1.042	0.958	1.024	0.976	1.046	0.994	0.96	1	0.014169	7		1e-06	1
	0.1	0.979	1.033	1.025	0.942	0.961	1.108	1.122	1.02429	0.0264842	7		0.1				0.992	1.103	1.123	1.07267	0.0407445	3		0.1	0.894	1.042	1.036	1.007	1.016	0.929	0.985	0.987	0.0210916	7		0.1	1.049	1.058	1.078	1.096	1.013	1.017	0.896	1.02957	0.0249846	7		30	0.902
	1	0.927	0.982	0.926	0.869	0.915	1	1.074	0.956143	0.0256008	7		1				0.892	0.94	0.969	0.933667	0.0224524	3		1	0.906	0.97	0.949	1.017	0.992	0.9	1.065	0.971286	0.0224369	7		1	0.973	0.989	1.044	0.945	0.99	0.94	0.958	0.977	0.0134271	7		100	0.771
	3	0.763	0.662	0.709	0.663	0.872	0.8	0.928	0.771	0.0387741	7		3				0.486	0.438	0.611	0.511667	0.0515633	3		3	0.735	0.852	0.807	0.885	0.998	0.881	0.909	0.866714	0.031127	7		3	0.902	0.877	0.964	0.891	0.97	1.018	1	0.946	0.0211131	7		500	0.452
	10	0.376	0.311	0.347	0.287	0.394	0.432	0.399	0.363714	0.0194688	7		10				0.181	0.174	0.203	0.186	0.00873689	3		10	0.692	0.828	0.696	0.806	0.819	0.692	0.838	0.767286	0.0264023	7		10	0.84	0.835	0.788	0.775	0.974	0.889	0.881	0.854571	0.025591	7		1000	0.366
	30	0.138	0.15	0.126	0.134	0.172	0.169	0.16	0.149857	0.00676274	7		30				0.077	0.084	0.093	0.0846667	0.00463081	3		30	0.564	0.583	0.535	0.504	0.51	0.547	0.566	0.544143	0.0111813	7		30	0.648	0.671	0.563	0.596	0.645	0.634	0.731	0.641143	0.0202501	7		10000
	100	0.044	0.046	0.059	0.046	0.058	0.066	0.065	0.0548571	0.0035485	7		100	0.061	0.057	0.057	0.046	0.061	0.043	0.0541667	0.00316667	6		100	0.334	0.3	0.279	0.299	0.319	0.289	0.299	0.302714	0.00695124	7		100	0.329	0.359	0.306	0.297	0.415	0.428	0.388	0.360286	0.0196877	7
	1000	0.016	0.012	0.017	0.028	0.028	0.026	0.031	0.0225714	0.00279334	7		1000	0.031	0.031	0.03	0.034	0.029	0.028	0.0305	0.000846562	6		1000	0.059	0.048	0.056	0.043	0.072	0.056	0.066	0.0571429	0.00374438	7		1000	0.076	0.064	0.061	0.058	0.09	0.09	0.078	0.0738571	0.0050163	7
													5000	0.029	0.028	0.022				0.0263333	0.00218581	3
[truncated: 26 more columns]

## Sheet: Fig. 3F
Fig. 3F
	Toxin	ΔGFP (kcal mol-1)	ΔGITC (kcal mol-1)
	STX	-10.9909	-11.8
	dcSTX	-9.79097	-10.9
	GTX2/3	-9.37603	-9.7
	dcGTX2/3	-8.51631	-8.9
	GTX5	-11.0948	-12
	C1/C2	-9.17741	-9

## Sheet: Fig. 5A-G
Fig. 5A									Fig. 5B									Fig. 5C																										Fig. 5D
		Current (µA)									Current (µA)								NpSxph													RcSxph													dcSTX
	Time (ms)	Control	100 nM STX	0.25:1 NpSxph:STX	0.5:1 NpSxph:STX	1:1 NpSxph:STX	2:1 NpSxph:STX			Time (ms)	Control	100 nM STX	0.25:1 RcSxph:STX	0.5:1 RcSxph:STX	1:1 RcSxph:STX	2:1 RcSxph:STX			[Protein]:[STX] ratio	1	2	3	4	5	6	7	8	Mean	SEM	n		[Protein]:[STX] ratio	1	2	3	4	5	6	7	Mean	SEM	n			Time (ms)	0 nM	4 nM	12 nM	37 nM
	0	0.00610352	-0.0091553	0	-0.0030518	0.00305176	-0.0061035			0	0.00610352	0.00305176	0.00305176	0.00183106	-0.0042725	-0.0061035			0	0	0	0	0	0	0	0	0	0	0	8		0	0	0	0	0	0	0	0	0	0	7			0	3.05176	3.05176	-6.10352	0
	0.1	-0.0061035	0	0.0100708	-0.012207	0.00305176	0			0.1	-0.0030518	0	-0.0030518	0	-0.0042725	0			0.1	0.0952378	0.0664452	0.0745926	0.117133	0.131115	0.0979783	0.0736205	0.0441176	0.0875301	0.0104636	8		0.1	0.0278808	0.0274811	0	0.0229884	0.0336387	0.0486382	0	0.0229468	0.00667687	7			0.1	3.05176	0	-6.10352	3.05176
	0.2	-0.0091553	0.00305176	-0.003357	0	0	0.00610352			0.2	0	0	0	0.00366211	-0.0042725	0.00915527			0.25	0.133466	0.324415	0.103448	0.201413	0.254429	0.227061	0.208589	0.250996	0.212977	0.0247314	8		0.25	-0.0037241	0.092879	0.0768193	0.0419044	0.0442747	0.120689	0.0621116	0.0621363	0.0151619	7			0.2	3.05176	-6.10352	0	-3.05176
	0.3	-0.0030518	0	-0.003357	0	0	0			0.3	0.00915527	0.00915527	-0.0061035	-0.0018311	-0.0021363	0.00305176			0.5	0.675937		0.226221	0.683183	0.576476	0.560486	0.641618	0.560486	0.560629	0.0591516	7		0.5		0.319875	0.287797	0.158491	0.248085	0.372854	0.111782	0.249814	0.0403674	6			0.3	0	9.15527	0	-3.05176
	0.4	-0.0061035	-0.0061035	0	0.00610352	0	0.00305176			0.4	-0.0030518	-0.0030518	0.00305176	-0.0054932	0	0			0.75		0.794738	0.60199	0.795094	0.751469	0.794738	0.852939	0.653972	0.749277	0.0337216	7		0.75	0.788889	0.668426	0.664429	0.802999	0.538223	0.767186	0.653871	0.697717	0.035707	7			0.4	-6.10352	0	9.15527	0
	0.5	0	0.00305176	-0.003357	-0.0030518	-0.0030518	0.00610352			0.5	-0.0030518	0	0	0.00183106	-0.0021363	0			1	0.903499	0.890764	0.834566	0.859376	0.80277	0.890764	0.956524		0.876895	0.0189149	7		1	0.90092	0.901815	0.858081	0.901865	0.88685	0.96104		0.901762	0.0137174	6			0.5	0	-3.05176	0	0
	0.6	-0.0030518	-0.0030518	-0.003357	0.00305176	0.00305176	-0.0061035			0.6	0.00305176	0.00305176	0.00305176	0.00183106	-0.0042725	0			1.25	0.923903	0.937132	0.901235	0.996542	0.876363	0.937132	0.869715		0.920289	0.0163628	7		1.25	0.916667	0.962408	0.901987	0.937094	0.927049	0.799091		0.907383	0.0231947	6			0.6	0	3.05176	0	0
	0.7	0.00610352	-0.0061035	0	0.00610352	0	-0.0030518			0.7	0.00610352	-0.0061035	-0.0061035	0.00183106	0.00213623	0.00305176			1.5	0.929844	0.947532	0.931372	0.977109	1.04091	0.947532	0.904252	0.948173	0.95334	0.012787	8		1.5	0.953486	0.954616	0.972003	0.938819	0.9003	0.922961		0.940364	0.0104669	6			0.7	-6.10352	0	-3.05176	3.05176
	0.8	-0.0061035	0.00305176	0	-0.0061035	0.00305176	0			0.8	0.00305176	-0.0061035	0.00305176	0	0.00640869	0			2	0.955506	1.0124	0.938427	0.996542	0.975205	0.969289	0.979919		0.975327	0.00930486	7		2	0.989131	0.989538	0.977602	0.982902	0.788082	1.00617		0.955571	0.0337271	6			0.8	0	-3.05176	6.10352	-9.15527
	0.9	0.00610352	0.00915527	-0.003357	0.00610352	-0.0061035	0			0.9	0.00305176	0	0	0.00183106	-0.0021363	0.00610352			3	0.993664	1.0083	1.01226	0.9983	1.00118	0.984612	0.973304		0.995945	0.0051126	7		3	1.01087	0.998499	1.00136	0.979078	1.00829	1		0.999683	0.00457578	6			0.9	3.05176	3.05176	3.05176	0
	1	0.00305176	0.00610352	0	0.00610352	0.00610352	-0.0091553			1	-0.0061035	0	0	0	0	0																													1	-3.05176	9.15527	-6.10352	-9.15527
	1.1	0.00305176	0	0	-0.0061035	0	0			1.1	0	0.00305176	0.00305176	0	0.00213623	-0.0030518																													1.1	-3.05176	0	-9.15527	6.10352
	1.2	0	0.012207	-0.0067139	0	0.00305176	0.00305176			1.2	0.00610352	0.00305176	-0.0061035	0.00366211	0	0.00610352																													1.2	12.207	0	0	3.05176
	1.3	0	-0.0091553	-0.003357	0	-0.0030518	-0.0152588			1.3	0.00305176	-0.0030518	-0.0091553	-0.0018311	0	0.00305176																													1.3	3.05176	0	-6.10352	3.05176
	1.4	-0.0061035	0	0.00335694	0.00305176	0	0.00305176			1.4	0.00305176	0	0.00915527	0	-0.0042725	-0.0030518																													1.4	3.05176	6.10352	-3.05176	6.10352
	1.5	-0.0030518	0.00915527	0	-0.0091553	0	0			1.5	0.00610352	0	0.00610352	-0.0036621	-0.0064087	0.00305176																													1.5	9.15527	-3.05176	3.05176	0
	1.6	0.00610352	0.012207	0.00335694	-0.0091553	-0.0030518	-0.0030518			1.6	0.00305176	0.00915527	0.00610352	0.00183106	0	0.00305176																													1.6	0	6.10352	3.05176	6.10352
	1.7	-0.0030518	-0.0061035	0.0100708	-0.0061035	0.00915527	0			1.7	0.00610352	0	0	0	0.00427246	-0.0061035																													1.7	-6.10352	6.10352	3.05176	6.10352
	1.8	-0.0091553	0.00610352	0	0	0.00305176	0			1.8	0.00305176	0	0.00610352	0.00366211	0.00213623	0.00305176																													1.8	-6.10352	-9.15527	-12.207	-6.10352
	1.9	0.00305176	0	0	-0.0061035	-0.0030518	0.00610352			1.9	0.00305176	0.00305176	0.00610352	0	-0.0021363	0																													1.9	0	6.10352	0	-3.05176
	2	0.00305176	-0.0061035	0.00671387	-0.0061035	0	-0.0061035			2	0.00305176	0.00915527	-0.0030518	0	-0.0085449	0																													2	-3.05176	3.05176	-6.10352	9.15527
	2.1	-0.0061035	0.00305176	0.00671387	-0.0030518	0	0.00305176			2.1	-0.0030518	-0.0061035	0.00305176	0	0.00213623	-0.0030518																													2.1	3.05176	-3.05176	-9.15527	3.05176
	2.2	-0.0030518	0.00610352	-0.003357	-0.0061035	0.00305176	0.00610352			2.2	0.00305176	-0.0061035	0.012207	-0.0018311	0	-0.0061035																													2.2	-3.05176	-6.10352	-9.15527	6.10352
	2.3	0.00305176	-0.0061035	-0.003357	0	0	-0.0030518			2.3	0.00610352	0.00305176	-0.0030518	0	0	-0.0061035																													2.3	3.05176	3.05176	-12.207	9.15527
	2.4	-0.0030518	-0.0061035	0.00671387	0	0	0.00305176			2.4	-0.0030518	0	0.00610352	0.00183106	0	0.00610352																													2.4	3.05176	-9.15527	-3.05176	6.10352
	2.5	0	-0.0030518	0	-0.0091553	0	0.00305176			2.5	0	0	-0.0030518	-0.0054932	0.00213623	0.00610352																													2.5	6.10352	0	-6.10352	9.15527
	2.6	0.00305176	0.00305176	0.00671387	-0.0091553	-0.0030518	-0.0061035			2.6	0	0	-0.0091553	0.00183106	0.00427246	-0.0061035																													2.6	6.10352	0	-12.207	-9.15527
	2.7	0.012207	0	0.00335694	0.00305176	0.00610352	0.00305176			2.7	0.00305176	0	0.00305176	-0.0018311	-0.0042725	-0.0061035																													2.7	6.10352	6.10352	-3.05176	-6.10352
	2.8	-0.0091553	-0.0030518	-0.003357	-0.0030518	0.012207	0.00305176			2.8	0	-0.0061035	-0.0030518	0.00366211	-0.0021363	0.00305176																													2.8	6.10352	0	-12.207	-6.10352
	2.9	-0.0030518	0.00610352	-0.003357	-0.012207	-0.0030518	0.00305176			2.9	0	0.00305176	-0.0061035	0.00366211	0	0																													2.9	9.15527	0	-12.207	-6.10352
	3	0	0	-0.0067139	-0.0030518	0.00305176	-0.0030518			3	0.00305176	0.00915527	0	0	-0.0021363	-0.0030518																													3	3.05176	0	-3.05176	0
	3.1	-0.0091553	-0.0091553	0.0100708	0	0.00305176	0.00305176			3.1	0.00305176	0.00915527	-0.0061035	0	0.00640869	-0.0091553																													3.1	9.15527	-3.05176	-12.207	6.10352
	3.2	0.00305176	0.012207	0.0201416	0.0183105	0.0183105	0.0152588			3.2	0.0183105	0.00915527	-0.0061035	0.0164795	0.0149536	0.0244141																													3.2	12.207	6.10352	-18.3105	12.207
	3.3	0.00305176	0.00915527	0.0167847	0.012207	0.00915527	-0.0030518			3.3	0.012207	0.0152588	0.00305176	0.00915528	0.00640869	0.00915527																													3.3	18.3105	15.2588	-6.10352	15.2588
	3.4	-0.0091553	-0.012207	0.0201416	0.00305176	0.00305176	-0.0061035			3.4	0.00915527	0	-0.0183105	0.00366211	0.00427246	-0.0061035																													3.4	0	-15.2588	-15.2588	-3.05176
	3.5	-0.0244141	-0.012207	-0.0067139	-0.0183105	-0.0091553	-0.0152588			3.5	-0.0152588	-0.0152588	-0.0152588	-0.0073242	-0.0106812	-0.0183105																													3.5	-6.10352	-21.3623	-30.5176	-18.3105
	3.6	-0.0335693	-0.0274658	-0.0302124	-0.0366211	-0.0396729	-0.0335693			3.6	-0.0366211	-0.0396729	-0.0488281	-0.0219727	-0.0299072	-0.0366211																													3.6	-33.5693	-36.6211	-51.8799	-39.6729
	3.7	-0.0671387	-0.0579834	-0.0671387	-0.0579834	-0.0549316	-0.0518799			3.7	-0.0488281	-0.0640869	-0.0640869	-0.0384521	-0.0427246	-0.0610352																													3.7	-54.9316	-70.1904	-70.1904	-67.1387
	3.8	-0.0823975	-0.0640869	-0.0805664	-0.0701904	-0.0732422	-0.0610352			3.8	-0.0671387	-0.0946045	-0.088501	-0.0476074	-0.0576783	-0.0854492																													3.8	-51.8799	-79.3457	-76.2939	-64.0869
	3.9	-0.0701904	-0.0823975	-0.0772094	-0.0762939	-0.0671387	-0.0610352			3.9	-0.0640869	-0.0915527	-0.0701904	-0.0457763	-0.0491333	-0.0793457																													3.9	-70.1904	-76.2939	-91.5527	-79.3457
	4	-0.0732422	-0.0640869	-0.0872803	-0.0793457	-0.0732422	-0.0579834			4	-0.0671387	-0.088501	-0.0823975	-0.0457763	-0.055542	-0.0854492																													4	-61.0352	-70.1904	-76.2939	-67.1387
	4.1	-0.0610352	-0.0762939	-0.0637817	-0.0610352	-0.0549316	-0.0457764			4.1	-0.0549316	-0.0823975	-0.0610352	-0.0402832	-0.0469971	-0.0640869																													4.1	-64.0869	-73.2422	-73.2422	-70.1904
	4.2	-0.0488281	-0.0579834	-0.0637817	-0.0549316	-0.0366211	-0.0244141			4.2	-0.0427246	-0.0488281	-0.0488281	-0.0292969	-0.0341797	-0.0579834																													4.2	-54.9316	-54.9316	-70.1904	-54.9316
	4.3	-0.0213623	-0.0335693	-0.0369262	-0.0305176	-0.0213623	-0.0152588			4.3	-0.0244141	-0.0366211	-0.0305176	-0.0164795	-0.0234985	-0.0244141																													4.3	-30.5176	-39.6729	-57.9834	-36.6211
	4.4	-0.0152588	-0.0244141	-0.0234985	-0.0152588	-0.012207	0.00610352			4.4	-0.0091553	-0.0274658	-0.0152588	-0.0073242	-0.0106812	-0.012207																													4.4	-15.2588	-27.4658	-24.4141	-18.3105
	4.5	0.00915527	-0.0244141	-0.003357	-0.0061035	0.00915527	0.0366211			4.5	0.00915527	-0.0030518	0.00610352	0	0.00213623	-0.0091553																													4.5	15.2588	0	-3.05176	0
	4.6	0.0305176	0.0183105	0.0134277	0.00915527	0.0183105	0.0366211			4.6	0.0213623	0.012207	0.00915527	0.00915528	0.0170899	0.0213623																													4.6	21.3623	9.15527	0	9.15527
	4.7	0.0274658	0.012207	0.0201416	0.0183105	0.0244141	0.0274658			4.7	0.0244141	0.0213623	0.0305176	0.0164795	0.0213623	0.0183105																													4.7	15.2588	6.10352	6.10352	3.05176
	4.8	0.0183105	0.012207	0.0167847	0.0244141	0.0274658	0.0366211			4.8	0.0274658	0.0366211	0.0305176	0.0164795	0.0128173	0.0213623																													4.8	24.4141	12.207	12.207	12.207
	4.9	0.0366211	0.0244141	0.0302124	0.0152588	0.0244141	0.0610352			4.9	0.0274658	0.0335693	0.0274658	0.0128174	0.0128173	0.0274658																													4.9	24.4141	24.4141	15.2588	27.4658
	5	0.0366211	0.0396729	0.0335694	0.0335693	0.0366211	0.0457764			5	0.0488281	0.0305176	0.0244141	0.0219727	0.0234985	0.0366211																													5	33.5693	24.4141	21.3623	27.4658
	5.1	0.0396729	0.0244141	0.0369262	0.0396729	0.0427246	0.0396729			5.1	0.0427246	0.0244141	0.0366211	0.0219727	0.0256348	0.0244141																													5.1	36.6211	21.3623	27.4658	30.5176
	5.2	0.0213623	0.0183105	0.0335694	0.0244141	0.0335693	0.0457764			5.2	0.0305176	0.0396729	0.0366211	0.0219727	0.0234985	0.0335693																													5.2	36.6211	18.3105	9.15527	21.3623
	5.3	0.0244141	0.0305176	0.0402832	0.0183105	0.0274658	0.0305176			5.3	0.0305176	0.0427246	0.0335693	0.0183106	0.0170899	0.0274658																													5.3	27.4658	15.2588	9.15527	21.3623
	5.4	0.0335693	0.0244141	0.0201416	0.0183105	0.0244141	0.0396729			5.4	0.0457764	0.0305176	0.0213623	0.0146485	0.0149536	0.0396729																													5.4	27.4658	15.2588	12.207	24.4141
	5.5	0.0305176	0.0274658	0.0335694	0.0213623	0.0305176	0.0457764			5.5	0.0305176	0.0305176	0.0213623	0.0183106	0.0256348	0.0305176																													5.5	24.4141	30.5176	21.3623	27.4658
	5.6	0.0366211	0.0244141	0.0369262	0.012207	0.0244141	0.0305176			5.6	0.0366211	0.0305176	0.0274658	0.0219727	0.0170899	0.0274658																													5.6	33.5693	24.4141	18.3105	27.4658
	5.7	0.0244141	0.0335693	0.0302124	0.0183105	0.0244141	0.0335693			5.7	0.0366211	0.0396729	0.0366211	0.0201416	0.0192261	0.0213623																													5.7	27.4658	12.207	18.3105	24.4141
	5.8	0.0152588	0.0213623	0.0268555	0.0244141	0.0213623	0.0335693			5.8	0.0305176	0.0274658	0.0305176	0.0164795	0.0192261	0.0213623																													5.8	33.5693	9.15527	12.207	27.4658
	5.9	0.0244141	0.0213623	0.0335694	0.00915527	0.0213623	0.0274658			5.9	0.0213623	0.0274658	0.0213623	0.0128174	0.0170899	0.0183105																													5.9	24.4141	15.2588	12.207	21.3623
	6	0.0274658	0.0335693	0.0268555	0.012207	0.0152588	0.0335693			6	0.0244141	0.0335693	0.0244141	0.0146485	0.0106812	0.0335693																													6	18.3105	3.05176	12.207	12.207
	6.1	0.0213623	0.012207	0.0201416	0.012207	0.0213623	0.0366211			6.1	0.0366211	0.0274658	0.0183105	0.0146485	0.0149536	0.0183105																													6.1	12.207	12.207	6.10352	9.15527
	6.2	0.012207	0.0213623	0.0268555	0.0244141	0.0305176	0.0305176			6.2	0.0335693	0.0213623	0.0213623	0.0164795	0.0149536	0.0244141																													6.2	18.3105	18.3105	6.10352	21.3623
	6.3	0.0213623	0.0213623	0.0302124	0.00915527	0.0183105	0.0244141			6.3	0.0213623	0.0366211	0.0274658	0.0183106	0.0170899	0.0152588																													6.3	15.2588	15.2588	6.10352	12.207
	6.4	0.012207	0.0213623	0.0302124	0.0213623	0.0183105	0.0244141			6.4	0.0274658	0.0244141	0.0274658	0.0109863	0.0128173	0.00610352																													6.4	6.10352	3.05176	-3.05176	3.05176
	6.5	0.00915527	0.0244141	0.0234985	0.012207	0.0213623	0.0213623			6.5	0.00915527	0.012207	0.0274658	0.0164795	0.00213623	0																													6.5	9.15527	6.10352	-9.15527	3.05176
	6.6	0.0152588	0.012207	0.0302124	-0.0030518	0.0152588	0.0183105			6.6	-0.0030518	0.0335693	0.0274658	0.00915528	-0.0021363	-0.0030518																													6.6	-6.10352	-12.207	-15.2588	0
	6.7	0.012207	0.0213623	0.0234985	0.00915527	0.00305176	0.00305176			6.7	-0.0091553	0.0213623	0.0213623	0.0109863	-0.0085449	-0.0152588																													6.7	-12.207	-18.3105	-18.3105	-6.10352
	6.8	0.00610352	0.012207	0.0167847	0.00610352	0	0.0305176			6.8	-0.0061035	0.0213623	0.012207	0.00549316	-0.0106812	-0.0305176																													6.8	-33.5693	-30.5176	-33.5693	-15.2588
	6.9	0	0.00610352	0.0234985	0	0.0152588	0.0152588			6.9	-0.0213623	0.0152588	0.00915527	0	-0.0128174	-0.0396729																													6.9	-48.8281	-54.9316	-51.8799	-36.6211
	7	0.00610352	0.00915527	0.0167847	0.00915527	0	0.00915527			7	-0.0427246	0.0183105	0.00915527	0.0128174	-0.0256348	-0.0427246																													7	-70.1904	-79.3457	-64.0869	-33.5693
	7.1	-0.012207	0.0244141	0.0134277	-0.0061035	-0.0061035	0.00915527			7.1	-0.0671387	0.012207	0.0152588	0.00366211	-0.0384521	-0.0732422																													7.1	-88.501	-70.1904	-76.2939	-61.0352
	7.2	-0.0183105	0.012207	0.0201416	-0.0030518	-0.012207	0			7.2	-0.0915527	0.0213623	0.0152588	-0.0036621	-0.0491333	-0.088501																													7.2	-115.967	-100.708	-100.708	-82.3975
	7.3	-0.0152588	0.0152588	0.0268555	-0.0213623	-0.0305176	-0.0061035			7.3	-0.119019	0.0244141	0.012207	-0.0073242	-0.0619507	-0.109863																													7.3	-155.64	-137.329	-131.226	-106.812
	7.4	-0.0427246	0.0183105	0.0134277	-0.0244141	-0.0366211	-0.0244141			7.4	-0.152588	0.00610352	0.00610352	-0.0073242	-0.085449	-0.152588																													7.4	-204.468	-161.743	-164.795	-140.381
	7.5	-0.0427246	0.0152588	0.00671387	-0.0274658	-0.0427246	-0.0244141			7.5	-0.183105	0	0.00305176	-0.0164795	-0.104675	-0.195313																													7.5	-256.348	-198.364	-213.623	-173.95
	7.6	-0.0396729	0.00915527	0.00335694	-0.0488281	-0.0549316	-0.0396729			7.6	-0.228882	0.00610352	0	-0.0274658	-0.123901	-0.241089																													7.6	-326.538	-265.503	-262.451	-207.52
	7.7	-0.0640869	0.00915527	0	-0.0579834	-0.0701904	-0.0610352			7.7	-0.283813	0.00610352	-0.0091553	-0.0292969	-0.162354	-0.286865																													7.7	-405.884	-314.331	-314.331	-256.348
	7.8	-0.0701904	0.00305176	-0.003357	-0.0671387	-0.0823975	-0.0579834			7.8	-0.338745	-0.0152588	-0.0091553	-0.0384521	-0.185852	-0.3479																													7.8	-500.488	-393.677	-387.573	-305.176
	7.9	-0.0915527	-0.0030518	-0.003357	-0.0793457	-0.109863	-0.0701904			7.9	-0.393677	-0.0183105	-0.0152588	-0.0549316	-0.222168	-0.402832																													7.9	-601.196	-476.074	-476.074	-369.263
	8	-0.100708	0.00305176	-0.0100708	-0.0915527	-0.134277	-0.0915527			8	-0.466919	-0.0213623	-0.0244141	-0.062256	-0.264893	-0.479126																													8	-720.215	-573.73	-567.627	-436.401
	8.1	-0.128174	0.00610352	-0.0201416	-0.115967	-0.137329	-0.106812			8.1	-0.543213	-0.0274658	-0.0305176	-0.0695802	-0.305481	-0.543213																													8.1	-860.596	-683.594	-665.283	-512.695
	8.2	-0.149536	-0.0091553	-0.0234985	-0.115967	-0.161743	-0.119019			8.2	-0.62561	-0.0396729	-0.0396729	-0.0842286	-0.341797	-0.634766																													8.2	-1007.08	-814.819	-787.354	-613.403
	8.3	-0.167847	-0.0152588	-0.0335694	-0.134277	-0.186157	-0.140381			8.3	-0.72937	-0.0457764	-0.0488281	-0.0897216	-0.393066	-0.717163																													8.3	-1162.72	-946.045	-906.372	-698.853
	8.4	-0.198364	-0.0061035	-0.0268555	-0.15564	-0.219727	-0.17395			8.4	-0.823975	-0.0457764	-0.0366211	-0.106201	-0.452881	-0.799561																													8.4	-1318.36	-1083.37	-1037.6	-799.561
	8.5	-0.222778	0.00305176	-0.0335694	-0.183105	-0.250244	-0.195313			8.5	-0.912476	-0.0396729	-0.0396729	-0.12085	-0.512695	-0.912476																													8.5	-1467.9	-1229.86	-1184.08	-897.217
	8.6	-0.259399	-0.0061035	-0.0436402	-0.204468	-0.280762	-0.231934			8.6	-1.01318	-0.0457764	-0.0610352	-0.135498	-0.563965	-1.00098																													8.6	-1623.54	-1388.55	-1318.36	-1013.18
	8.7	-0.292969	-0.0030518	-0.0436402	-0.228882	-0.308228	-0.262451			8.7	-1.11084	-0.0549316	-0.0701904	-0.155639	-0.623779	-1.08948																													8.7	-1782.23	-1538.09	-1461.79	-1123.05
	8.8	-0.32959	0	-0.0570679	-0.247192	-0.3479	-0.292969			8.8	-1.20544	-0.0762939	-0.0732422	-0.175781	-0.68573	-1.19324																													8.8	-1934.81	-1693.73	-1605.22	-1245.12
	8.9	-0.369263	-0.0213623	-0.0570679	-0.271606	-0.384521	-0.323486			8.9	-1.30005	-0.088501	-0.0793457	-0.194092	-0.739137	-1.27258																													8.9	-2075.2	-1843.26	-1736.45	-1364.14
	9	-0.405884	-0.0244141	-0.0604248	-0.314331	-0.421143	-0.366211			9	-1.3855	-0.0854492	-0.088501	-0.20874	-0.801087	-1.35803																													9	-2191.16	-1983.64	-1867.68	-1470.95
	9.1	-0.45166	-0.0244141	-0.0772094	-0.338745	-0.457764	-0.402832			9.1	-1.47095	-0.0915527	-0.0976563	-0.232544	-0.85022	-1.44348																													9.1	-2316.28	-2096.56	-1980.59	-1574.71
	9.2	-0.494385	-0.0183105	-0.0872803	-0.357056	-0.50354	-0.427246			9.2	-1.54724	-0.115967	-0.106812	-0.254516	-0.899353	-1.51978																													9.2	-2398.68	-2233.89	-2093.51	-1687.62
	9.3	-0.546265	-0.0366211	-0.0906373	-0.393677	-0.540161	-0.482178			9.3	-1.61438	-0.112915	-0.125122	-0.272827	-0.942081	-1.59302																													9.3	-2502.44	-2334.59	-2191.16	-1770.02
	9.4	-0.592041	-0.0335693	-0.104065	-0.430298	-0.585938	-0.531006			9.4	-1.68152	-0.131226	-0.128174	-0.296631	-0.993349	-1.651																													9.4	-2557.37	-2423.1	-2273.56	-1861.57
	9.5	-0.637817	-0.0427246	-0.117493	-0.460815	-0.619507	-0.567627			9.5	-1.7395	-0.137329	-0.137329	-0.318604	-1.02967	-1.72424																													9.5	-2630.62	-2505.49	-2359.01	-1937.87
	9.6	-0.683594	-0.0488281	-0.130921	-0.485229	-0.668335	-0.610352			9.6	-1.79138	-0.140381	-0.152588	-0.336914	-1.06812	-1.76392																													9.6	-2685.55	-2581.79	-2413.94	-2008.06
	9.7	-0.726318	-0.0488281	-0.134277	-0.521851	-0.708008	-0.662231			9.7	-1.82495	-0.15564	-0.158691	-0.358887	-1.1023	-1.80359																													9.7	-2706.91	-2630.62	-2468.87	-2069.09
	9.8	-0.765991	-0.0549316	-0.147705	-0.543213	-0.738525	-0.701904			9.8	-1.87378	-0.167847	-0.167847	-0.379028	-1.13648	-1.85852																													9.8	-2746.58	-2673.34	-2511.6	-2124.02
	9.9	-0.811768	-0.0579834	-0.161132	-0.576782	-0.790405	-0.741577			9.9	-1.90735	-0.183105	-0.177002	-0.39917	-1.1557	-1.89514																													9.9	-2771	-2725.22	-2554.32	-2172.85
	10	-0.854492	-0.0640869	-0.151062	-0.601196	-0.823975	-0.78125			10	-1.92871	-0.17395	-0.192261	-0.419312	-1.1792	-1.91345																													10	-2789.31	-2761.84	-2581.79	-2209.47
	10.1	-0.909424	-0.0671387	-0.171204	-0.631714	-0.857544	-0.817871			10.1	-1.94092	-0.195313	-0.198364	-0.437622	-1.2027	-1.93176																													10.1	-2804.57	-2771	-2606.2	-2249.15
	10.2	-0.949097	-0.0732422	-0.181275	-0.653076	-0.891113	-0.845337			10.2	-1.95923	-0.20752	-0.201416	-0.455933	-1.21765	-1.95313																													10.2	-2813.72	-2798.46	-2618.41	-2273.56
	10.3	-0.991821	-0.0762939	-0.194702	-0.683594	-0.924683	-0.897217			10.3	-1.97754	-0.210571	-0.219727	-0.470581	-1.23688	-1.96838																													10.3	-2816.77	-2804.57	-2633.67	-2288.82
	10.4	-1.03455	-0.0793457	-0.198059	-0.708008	-0.952148	-0.93689			10.4	-1.98975	-0.20752	-0.228882	-0.48523	-1.23901	-1.97449																													10.4	-2819.82	-2804.57	-2645.87	-2310.18
	10.5	-1.07422	-0.0854492	-0.211487	-0.732422	-0.979614	-0.970459			10.5	-1.9989	-0.22583	-0.222778	-0.494385	-1.2561	-1.98364																													10.5	-2810.67	-2816.77	-2648.93	-2328.49
	10.6	-1.10474	-0.0823975	-0.224915	-0.750732	-1.00403	-1.00403			10.6	-2.005	-0.228882	-0.234985	-0.512695	-1.2561	-1.98059																													10.6	-2807.62	-2828.98	-2645.87	-2331.54
	10.7	-1.1322	-0.0976563	-0.228272	-0.775146	-1.02844	-1.0437			10.7	-2.005	-0.231934	-0.247192	-0.527344	-1.26038	-1.98669																													10.7	-2786.25	-2810.67	-2639.77	-2337.65
	10.8	-1.18103	-0.109863	-0.228272	-0.78125	-1.06201	-1.06812			10.8	-2.005	-0.250244	-0.253296	-0.536499	-1.26892	-1.98975																													10.8	-2771	-2807.62	-2636.72	-2337.65
	10.9	-1.20239	-0.100708	-0.234985	-0.787354	-1.07422	-1.10168			10.9	-1.98975	-0.259399	-0.256348	-0.549316	-1.26678	-1.98364																													10.9	-2758.79	-2801.51	-2624.51	-2334.59
	11	-1.23901	-0.109863	-0.234985	-0.817871	-1.09253	-1.1261			11	-1.99585	-0.256348	-0.262451	-0.552979	-1.26892	-1.98364																													11	-2746.58	-2783.2	-2609.25	-2325.44
	11.1	-1.25732	-0.112915	-0.234985	-0.842285	-1.11694	-1.15356			11.1	-1.98364	-0.250244	-0.259399	-0.560303	-1.27106	-1.97754																													11.1	-2731.32	-2764.89	-2612.3	-2325.44
	11.2	-1.27869	-0.119019	-0.25177	-0.848389	-1.12305	-1.16882			11.2	-1.97754	-0.265503	-0.265503	-0.569458	-1.26251	-1.97449																													11.2	-2706.91	-2761.84	-2575.68	-2325.44
	11.3	-1.30005	-0.125122	-0.268555	-0.848389	-1.13525	-1.20239			11.3	-1.97144	-0.259399	-0.27771	-0.574951	-1.2561	-1.95313																													11.3	-2670.29	-2728.27	-2557.37	-2304.08
	11.4	-1.33057	-0.12207	-0.255127	-0.869751	-1.14746	-1.2207			11.4	-1.95618	-0.262451	-0.265503	-0.578613	-1.2561	-1.94397																													11.4	-2658.08	-2713.01	-2539.06	-2288.82
	11.5	-1.35193	-0.119019	-0.258483	-0.875854	-1.17493	-1.23291			11.5	-1.95618	-0.274658	-0.271606	-0.587768	-1.25824	-1.93787																													11.5	-2624.51	-2688.6	-2514.65	-2282.71
	11.6	-1.36108	-0.12207	-0.281983	-0.88501	-1.18103	-1.25732			11.6	-1.93787	-0.274658	-0.283813	-0.593262	-1.24756	-1.94092																													11.6	-2603.15	-2670.29	-2493.29	-2255.25
	11.7	-1.37024	-0.134277	-0.278626	-0.900269	-1.18408	-1.27869			11.7	-1.93176	-0.268555	-0.283813	-0.596924	-1.24115	-1.9165																													11.7	-2572.63	-2639.77	-2481.08	-2243.04
	11.8	-1.38855	-0.137329	-0.285339	-0.900269	-1.19324	-1.28784			11.8	-1.91956	-0.292969	-0.280762	-0.595093	-1.2326	-1.89514																													11.8	-2554.32	-2630.62	-2453.61	-2227.78
	11.9	-1.3916	-0.12207	-0.288696	-0.915527	-1.19019	-1.3031			11.9	-1.9104	-0.283813	-0.283813	-0.596924	-1.22193	-1.89209																													11.9	-2520.75	-2609.25	-2429.2	-2209.47
	12	-1.40991	-0.143433	-0.285339	-0.921631	-1.20239	-1.30615			12	-1.89819	-0.27771	-0.289917	-0.604248	-1.21551	-1.87683																													12	-2490.23	-2575.68	-2401.73	-2197.27
	12.1	-1.40381	-0.143433	-0.298767	-0.924683	-1.19629	-1.31836			12.1	-1.88599	-0.280762	-0.292969	-0.607908	-1.2027	-1.86462																													12.1	-2468.87	-2560.42	-2380.37	-2178.96
	12.2	-1.40991	-0.140381	-0.302124	-0.921631	-1.21765	-1.31531			12.2	-1.87378	-0.289917	-0.286865	-0.602418	-1.19415	-1.85242																													12.2	-2447.51	-2532.96	-2355.96	-2160.64
	12.3	-1.41602	-0.140381	-0.318909	-0.912476	-1.20544	-1.32446			12.3	-1.85242	-0.289917	-0.302124	-0.604248	-1.18133	-1.83105																													12.3	-2410.89	-2502.44	-2325.44	-2133.18
	12.4	-1.41907	-0.15564	-0.315551	-0.933838	-1.19324	-1.33362			12.4	-1.83716	-0.289917	-0.296021	-0.604248	-1.17493	-1.8158																													12.4	-2389.53	-2484.13	-2304.08	-2117.92
	12.5	-1.42517	-0.15564	-0.312194	-0.924683	-1.20544	-1.32751			12.5	-1.8219	-0.292969	-0.292969	-0.602418	-1.16852	-1.79443																													12.5	-2355.96	-2459.72	-2282.71	-2096.56
	12.6	-1.40991	-0.15564	-0.322266	-0.924683	-1.2085	-1.33057			12.6	-1.79443	-0.302124	-0.292969	-0.600588	-1.15143	-1.77917																													12.6	-2340.7	-2429.2	-2258.3	-2072.14
	12.7	-1.40381	-0.15564	-0.315551	-0.927734	-1.20239	-1.33362			12.7	-1.78223	-0.283813	-0.305176	-0.600588	-1.14288	-1.76392																													12.7	-2304.08	-2398.68	-2230.83	-2050.78
	12.8	-1.41296	-0.152588	-0.318909	-0.933838	-1.2085	-1.33667			12.8	-1.75781	-0.305176	-0.296021	-0.600588	-1.14075	-1.74866																													12.8	-2279.66	-2377.32	-2209.47	-2035.52
	12.9	-1.40686	-0.158691	-0.325623	-0.921631	-1.19629	-1.33057			12.9	-1.74255	-0.302124	-0.296021	-0.593262	-1.13007	-1.72119																													12.9	-2255.25	-2349.85	-2182.01	-2005
	13	-1.40686	-0.152588	-0.318909	-0.924683	-1.19019	-1.32751			13	-1.73035	-0.292969	-0.302124	-0.593262	-1.11298	-1.70898																													13	-2233.89	-2322.39	-2154.54	-1983.64
	13.1	-1.40076	-0.161743	-0.332336	-0.930786	-1.19324	-1.32751			13.1	-1.71204	-0.299072	-0.289917	-0.593262	-1.1087	-1.69067																													13.1	-2206.42	-2297.97	-2130.13	-1968.38
	13.2	-1.39465	-0.158691	-0.318909	-0.927734	-1.18408	-1.3092			13.2	-1.69067	-0.299072	-0.289917	-0.5896	-1.09802	-1.67542																													13.2	-2169.8	-2273.56	-2111.82	-1937.87
	13.3	-1.37634	-0.161743	-0.335694	-0.921631	-1.17798	-1.30615			13.3	-1.67847	-0.292969	-0.292969	-0.585938	-1.08307	-1.66016																													13.3	-2142.33	-2239.99	-2081.3	-1922.61
	13.4	-1.37939	-0.15564	-0.322266	-0.918579	-1.16882	-1.3031			13.4	-1.6571	-0.286865	-0.296021	-0.584107	-1.07239	-1.6449																													13.4	-2124.02	-2215.58	-2069.09	-1898.19
	13.5	-1.37329	-0.170898	-0.328979	-0.927734	-1.16272	-1.29395			13.5	-1.63574	-0.296021	-0.296021	-0.576782	-1.05743	-1.62659																													13.5	-2090.45	-2188.11	-2032.47	-1867.68
	13.6	-1.36719	-0.164795	-0.325623	-0.924683	-1.15662	-1.28479			13.6	-1.62048	-0.292969	-0.296021	-0.57312	-1.04462	-1.60522																													13.6	-2062.99	-2169.8	-2001.95	-1846.31
	13.7	-1.35193	-0.164795	-0.335694	-0.90332	-1.13831	-1.28174			13.7	-1.59912	-0.289917	-0.292969	-0.571289	-1.03607	-1.58081																													13.7	-2038.57	-2136.23	-1977.54	-1824.95
	13.8	-1.33667	-0.167847	-0.325623	-0.912476	-1.1322	-1.27563			13.8	-1.58691	-0.280762	-0.299072	-0.569458	-1.0318	-1.56555																													13.8	-2023.32	-2114.87	-1959.23	-1809.69
	13.9	-1.33057	-0.170898	-0.332336	-0.906372	-1.12915	-1.26648			13.9	-1.56555	-0.292969	-0.289917	-0.567627	-1.01044	-1.55029																													13.9	-1989.75	-2096.56	-1937.87	-1785.28
	14	-1.31531	-0.167847	-0.342407	-0.891113	-1.11694	-1.25732			14	-1.55029	-0.289917	-0.302124	-0.565796	-0.999754	-1.52588																													14	-1971.44	-2072.14	-1913.45	-1766.97
	14.1	-1.31531	-0.170898	-0.332336	-0.891113	-1.10474	-1.25122			14.1	-1.53503	-0.299072	-0.302124	-0.563965	-0.991214	-1.51367																													14.1	-1947.02	-2047.73	-1889.04	-1751.71
	14.2	-1.29395	-0.180054	-0.322266	-0.881958	-1.09253	-1.24207			14.2	-1.51978	-0.299072	-0.289917	-0.552979	-0.980532	-1.50452																													14.2	-1916.5	-2026.37	-1867.68	-1730.35
	14.3	-1.29089	-0.164795	-0.339051	-0.875854	-1.08948	-1.23291			14.3	-1.49841	-0.286865	-0.292969	-0.547486	-0.967715	-1.48926																													14.3	-1901.25	-1995.85	-1846.31	-1712.04
	14.4	-1.27563	-0.177002	-0.332336	-0.854492	-1.07117	-1.22375			14.4	-1.4801	-0.283813	-0.299072	-0.543823	-0.952756	-1.4679																													14.4	-1882.93	-1983.64	-1824.95	-1693.73
	14.5	-1.26038	-0.17395	-0.332336	-0.860596	-1.05896	-1.20239			14.5	-1.46484	-0.296021	-0.289917	-0.53833	-0.944216	-1.45264																													14.5	-1855.47	-1959.23	-1803.59	-1663.21
	14.6	-1.25427	-0.183105	-0.322266	-0.85144	-1.06201	-1.19019			14.6	-1.44958	-0.292969	-0.289917	-0.536499	-0.937804	-1.42822																													14.6	-1821.9	-1928.71	-1785.28	-1644.9
	14.7	-1.23901	-0.180054	-0.332336	-0.836182	-1.04065	-1.18408			14.7	-1.43433	-0.280762	-0.286865	-0.525512	-0.922852	-1.41907																													14.7	-1797.49	-1907.35	-1763.92	-1620.48
	14.8	-1.22986	-0.183105	-0.322266	-0.839233	-1.03455	-1.17493			14.8	-1.41296	-0.286865	-0.280762	-0.521851	-0.918582	-1.39771																													14.8	-1788.33	-1889.04	-1745.61	-1599.12
	14.9	-1.21765	-0.183105	-0.322266	-0.823975	-1.02844	-1.15967			14.9	-1.39771	-0.283813	-0.283813	-0.512695	-0.903623	-1.38245																													14.9	-1760.86	-1867.68	-1715.09	-1586.91
	15	-1.21155	-0.177002	-0.318909	-0.814819	-1.00708	-1.15662			15	-1.37939	-0.283813	-0.283813	-0.510864	-0.892941	-1.37329																													15	-1736.45	-1843.26	-1690.67	-1571.66
	15.1	-1.19934	-0.17395	-0.315551	-0.808716	-0.991821	-1.14441			15.1	-1.36719	-0.268555	-0.283813	-0.499878	-0.880124	-1.35193																													15.1	-1730.35	-1821.9	-1678.47	-1553.34
	15.2	-1.18713	-0.17395	-0.312194	-0.799561	-0.991821	-1.12915			15.2	-1.34583	-0.27771	-0.274658	-0.496216	-0.869449	-1.33362																													15.2	-1693.73	-1791.38	-1654.05	-1519.78
	15.3	-1.16577	-0.177002	-0.312194	-0.796509	-0.982666	-1.11694			15.3	-1.32751	-0.280762	-0.271606	-0.490723	-0.858767	-1.32141																													15.3	-1678.47	-1773.07	-1629.64	-1501.46
	15.4	-1.15967	-0.17395	-0.312194	-0.78125	-0.970459	-1.11694			15.4	-1.31531	-0.265503	-0.271606	-0.483398	-0.848085	-1.297																													15.4	-1660.16	-1757.81	-1614.38	-1474
	15.5	-1.14746	-0.177002	-0.298767	-0.784302	-0.949097	-1.10168			15.5	-1.30005	-0.271606	-0.265503	-0.481567	-0.839538	-1.27563																													15.5	-1641.85	-1727.29	-1593.02	-1455.69
	15.6	-1.1322	-0.170898	-0.302124	-0.769043	-0.9552	-1.08643			15.6	-1.28479	-0.268555	-0.256348	-0.470581	-0.835268	-1.26343																													15.6	-1614.38	-1712.04	-1559.45	-1446.53
	15.7	-1.12	-0.170898	-0.305481	-0.759888	-0.942993	-1.07422			15.7	-1.26648	-0.259399	-0.265503	-0.465088	-0.811769	-1.24512																													15.7	-1593.02	-1693.73	-1550.29	-1428.22
	15.8	-1.11084	-0.177002	-0.302124	-0.756836	-0.915527	-1.06812			15.8	-1.25122	-0.253296	-0.262451	-0.457763	-0.801087	-1.23596																													15.8	-1568.6	-1672.36	-1528.93	-1400.76
	15.9	-1.10168	-0.167847	-0.302124	-0.738525	-0.915527	-1.04675			15.9	-1.23596	-0.256348	-0.250244	-0.455933	-0.796817	-1.22986																													15.9	-1550.29	-1647.95	-1498.41	-1391.6
	16	-1.08643	-0.167847	-0.292053	-0.726318	-0.906372	-1.02844			16	-1.22375	-0.256348	-0.253296	-0.45227	-0.78827	-1.20239																													16	-1538.09	-1635.74	-1489.26	-1376.34
	16.1	-1.06812	-0.167847	-0.292053	-0.72937	-0.88501	-1.02234			16.1	-1.21155	-0.244141	-0.256348	-0.448609	-0.777588	-1.18713																													16.1	-1507.57	-1608.28	-1467.9	-1348.88
	16.2	-1.06201	-0.161743	-0.298767	-0.720215	-0.888062	-1.00708			16.2	-1.19629	-0.250244	-0.247192	-0.443115	-0.762636	-1.17188																													16.2	-1489.26	-1589.97	-1443.48	-1330.57
	16.3	-1.0437	-0.164795	-0.288696	-0.704956	-0.875854	-0.994873			16.3	-1.18103	-0.247192	-0.241089	-0.43396	-0.758359	-1.16272																													16.3	-1461.79	-1565.55	-1428.22	-1312.26
	16.4	-1.0376	-0.164795	-0.288696	-0.686646	-0.866699	-0.985718			16.4	-1.17493	-0.238037	-0.244141	-0.432129	-0.747684	-1.14746																													16.4	-1458.74	-1547.24	-1416.02	-1293.95
	16.5	-1.01929	-0.158691	-0.292053	-0.695801	-0.848389	-0.973511			16.5	-1.16272	-0.241089	-0.238037	-0.424805	-0.741272	-1.12915																													16.5	-1434.33	-1535.03	-1400.76	-1275.63
	16.6	-1.00708	-0.158691	-0.278626	-0.683594	-0.842285	-0.958252			16.6	-1.14746	-0.244141	-0.234985	-0.421142	-0.72632	-1.12305																													16.6	-1403.81	-1516.72	-1376.34	-1260.38
	16.7	-0.991821	-0.158691	-0.281983	-0.668335	-0.830078	-0.9552			16.7	-1.12915	-0.231934	-0.234985	-0.417481	-0.715638	-1.11389																													16.7	-1397.71	-1495.36	-1364.14	-1245.12
	16.8	-0.982666	-0.158691	-0.275268	-0.665283	-0.817871	-0.949097			16.8	-1.12	-0.22583	-0.234985	-0.411988	-0.713503	-1.09558																													16.8	-1382.45	-1477.05	-1348.88	-1223.75
	16.9	-0.973511	-0.158691	-0.268555	-0.668335	-0.808716	-0.927734			16.9	-1.11389	-0.22583	-0.22583	-0.406494	-0.704956	-1.08032																													16.9	-1358.03	-1455.69	-1318.36	-1217.65
	17	-0.9552	-0.158691	-0.268555	-0.650024	-0.805664	-0.915527			17	-1.09253	-0.222778	-0.228882	-0.39917	-0.692139	-1.06812																													17	-1342.77	-1443.48	-1303.1	-1196.29
	17.1	-0.949097	-0.152588	-0.261841	-0.637817	-0.799561	-0.912476			17.1	-1.08032	-0.222778	-0.228882	-0.397339	-0.683594	-1.05896																													17.1	-1321.41	-1422.12	-1284.79	-1187.13
	17.2	-0.939941	-0.149536	-0.268555	-0.643921	-0.784302	-0.900269			17.2	-1.07422	-0.22583	-0.228882	-0.391846	-0.677185	-1.04065																													17.2	-1309.2	-1400.76	-1263.43	-1165.77
	17.3	-0.915527	-0.158691	-0.261841	-0.628662	-0.769043	-0.88501			17.3	-1.05896	-0.216675	-0.216675	-0.388184	-0.670776	-1.0376																													17.3	-1284.79	-1391.6	-1245.12	-1153.56
	17.4	-0.906372	-0.152588	-0.261841	-0.610352	-0.765991	-0.872803			17.4	-1.0376	-0.20752	-0.222778	-0.384521	-0.655823	-1.02234																													17.4	-1269.53	-1370.24	-1235.96	-1126.1
	17.5	-0.897217	-0.143433	-0.258483	-0.604248	-0.744629	-0.866699			17.5	-1.03149	-0.213623	-0.210571	-0.379028	-0.649414	-1.01013																													17.5	-1254.27	-1351.93	-1226.81	-1113.89
	17.6	-0.881958	-0.149536	-0.258483	-0.604248	-0.747681	-0.848389			17.6	-1.01624	-0.213623	-0.20752	-0.371704	-0.649414	-0.994873																													17.6	-1235.96	-1333.62	-1205.44	-1098.63
	17.7	-0.875854	-0.149536	-0.255127	-0.592041	-0.726318	-0.845337			17.7	-0.997925	-0.204468	-0.20752	-0.369873	-0.636597	-0.982666																													17.7	-1220.7	-1324.46	-1190.19	-1086.43
	17.8	-0.866699	-0.140381	-0.245056	-0.582886	-0.720215	-0.839233			17.8	-0.991821	-0.195313	-0.20752	-0.360718	-0.625915	-0.964355																													17.8	-1208.5	-1303.1	-1177.98	-1068.12
	17.9	-0.848389	-0.143433	-0.2417	-0.585938	-0.708008	-0.820923			17.9	-0.982666	-0.20752	-0.198364	-0.360718	-0.617371	-0.961304																													17.9	-1190.19	-1287.84	-1150.51	-1046.75
	18	-0.836182	-0.140381	-0.2417	-0.576782	-0.698853	-0.802612			18	-0.967407	-0.198364	-0.201416	-0.349732	-0.608826	-0.949097																													18	-1181.03	-1272.58	-1147.46	-1052.86
	18.1	-0.83313	-0.146484	-0.238343	-0.558472	-0.683594	-0.799561			18.1	-0.9552	-0.189209	-0.204468	-0.346069	-0.604553	-0.933838																													18.1	-1162.72	-1248.17	-1129.15	-1016.24
	18.2	-0.820923	-0.137329	-0.248413	-0.564575	-0.67749	-0.790405			18.2	-0.946045	-0.198364	-0.195313	-0.346069	-0.598144	-0.915527																													18.2	-1141.36	-1232.91	-1116.94	-1010.13
	18.3	-0.811768	-0.143433	-0.231628	-0.55542	-0.674438	-0.775146			18.3	-0.93689	-0.189209	-0.195313	-0.336914	-0.5896	-0.909424																													18.3	-1132.2	-1223.75	-1098.63	-985.718
	18.4	-0.799561	-0.128174	-0.224915	-0.540161	-0.665283	-0.759888			18.4	-0.927734	-0.180054	-0.192261	-0.331421	-0.576782	-0.900269																													18.4	-1120	-1223.75	-1089.48	-976.563
	18.5	-0.787354	-0.134277	-0.224915	-0.527954	-0.656128	-0.756836			18.5	-0.915527	-0.192261	-0.189209	-0.32959	-0.574646	-0.894165																													18.5	-1101.68	-1193.24	-1074.22	-958.252
	18.6	-0.78125	-0.128174	-0.228272	-0.534058	-0.640869	-0.735474			18.6	-0.90332	-0.192261	-0.177002	-0.327759	-0.57251	-0.875854																													18.6	-1089.48	-1181.03	-1065.06	-958.252
	18.7	-0.762939	-0.137329	-0.211487	-0.531006	-0.640869	-0.738525			18.7	-0.888062	-0.177002	-0.186157	-0.318604	-0.557556	-0.869751																													18.7	-1080.32	-1159.67	-1049.8	-936.89
	18.8	-0.756836	-0.134277	-0.2182	-0.509644	-0.619507	-0.726318			18.8	-0.875854	-0.17395	-0.183105	-0.316772	-0.549011	-0.857544																													18.8	-1052.86	-1150.51	-1037.6	-927.734
	18.9	-0.747681	-0.131226	-0.2182	-0.50354	-0.619507	-0.71106			18.9	-0.860596	-0.183105	-0.183105	-0.314941	-0.546875	-0.845337																													18.9	-1040.65	-1141.36	-1019.29	-915.527
	19	-0.738525	-0.134277	-0.198059	-0.500488	-0.613403	-0.698853			19	-0.860596	-0.177002	-0.17395	-0.307617	-0.544739	-0.839233																													19	-1028.44	-1129.15	-1013.18	-903.32
	19.1	-0.72937	-0.128174	-0.201415	-0.491333	-0.598145	-0.692749			19.1	-0.845337	-0.167847	-0.17395	-0.307617	-0.529785	-0.83313																													19.1	-1022.34	-1116.94	-988.77	-888.062
	19.2	-0.720215	-0.128174	-0.20813	-0.479126	-0.588989	-0.686646			19.2	-0.842285	-0.167847	-0.167847	-0.300293	-0.525512	-0.820923																													19.2	-1004.03	-1095.58	-973.511	-875.854
	19.3	-0.708008	-0.128174	-0.204773	-0.482178	-0.585938	-0.671387			19.3	-0.823975	-0.170898	-0.164795	-0.296631	-0.514832	-0.808716																													19.3	-1000.98	-1086.43	-958.252	-869.751
	19.4	-0.695801	-0.125122	-0.198059	-0.476074	-0.579834	-0.65918			19.4	-0.814819	-0.161743	-0.164795	-0.291137	-0.506287	-0.802612																													19.4	-970.459	-1068.12	-955.2	-854.492
	19.5	-0.680542	-0.119019	-0.191345	-0.457764	-0.576782	-0.656128			19.5	-0.808716	-0.164795	-0.164795	-0.287476	-0.50415	-0.790405																													19.5	-958.252	-1058.96	-933.838	-851.44
	19.6	-0.680542	-0.125122	-0.201415	-0.460815	-0.558472	-0.640869			19.6	-0.805664	-0.167847	-0.15564	-0.287476	-0.495606	-0.772095																													19.6	-949.097	-1043.7	-930.786	-830.078
	19.7	-0.668335	-0.125122	-0.191345	-0.45166	-0.558472	-0.628662			19.7	-0.790405	-0.158691	-0.149536	-0.276489	-0.489197	-0.772095																													19.7	-942.993	-1034.55	-912.476	-823.975
	19.8	-0.665283	-0.125122	-0.181275	-0.445557	-0.552368	-0.628662			19.8	-0.778198	-0.158691	-0.158691	-0.269165	-0.484924	-0.765991																													19.8	-915.527	-1019.29	-906.372	-808.716
	19.9	-0.646973	-0.119019	-0.187988	-0.439453	-0.534058	-0.619507			19.9	-0.778198	-0.158691	-0.152588	-0.270996	-0.476379	-0.750732																													19.9	-912.476	-1010.13	-888.062	-805.664
	20	-0.640869	-0.125122	-0.184632	-0.43335	-0.527954	-0.613403			20	-0.765991	-0.158691	-0.146484	-0.265503	-0.472107	-0.735474																													20	-903.32	-994.873	-885.01	-784.302
	20.1	-0.631714	-0.12207	-0.177917	-0.43335	-0.531006	-0.601196			20.1	-0.756836	-0.140381	-0.152588	-0.258179	-0.457153	-0.732422																													20.1	-891.113	-976.563	-872.803	-778.198
	20.2	-0.62561	-0.115967	-0.17456	-0.411987	-0.518799	-0.592041			20.2	-0.744629	-0.146484	-0.146484	-0.26001	-0.457153	-0.723267																													20.2	-881.958	-964.355	-857.544	-765.991
	20.3	-0.616455	-0.106812	-0.177917	-0.424194	-0.506592	-0.576782			20.3	-0.741577	-0.146484	-0.146484	-0.258179	-0.455017	-0.71106																													20.3	-866.699	-955.2	-845.337	-753.784
	20.4	-0.604248	-0.112915	-0.17456	-0.411987	-0.506592	-0.585938			20.4	-0.726318	-0.137329	-0.140381	-0.252686	-0.450745	-0.704956																													20.4	-860.596	-936.89	-839.233	-753.784
	20.5	-0.601196	-0.115967	-0.171204	-0.39978	-0.506592	-0.576782			20.5	-0.717163	-0.140381	-0.140381	-0.245362	-0.4422	-0.695801																													20.5	-839.233	-933.838	-823.975	-735.474
	20.6	-0.588989	-0.10376	-0.17456	-0.405884	-0.485229	-0.561523			20.6	-0.704956	-0.143433	-0.140381	-0.24353	-0.435791	-0.680542																													20.6	-833.13	-918.579	-814.819	-726.318
	20.7	-0.582886	-0.106812	-0.167847	-0.405884	-0.485229	-0.552368			20.7	-0.704956	-0.134277	-0.131226	-0.241699	-0.433655	-0.680542																													20.7	-827.026	-906.372	-808.716	-714.111
	20.8	-0.570679	-0.10376	-0.157776	-0.390625	-0.476074	-0.552368			20.8	-0.695801	-0.125122	-0.137329	-0.238037	-0.422974	-0.671387																													20.8	-808.716	-888.062	-793.457	-701.904
	20.9	-0.564575	-0.10376	-0.161132	-0.384521	-0.466919	-0.540161			20.9	-0.680542	-0.134277	-0.134277	-0.238037	-0.418702	-0.665283																													20.9	-793.457	-885.01	-778.198	-701.904
	21	-0.558472	-0.100708	-0.16449	-0.375366	-0.463867	-0.543213			21	-0.680542	-0.134277	-0.119019	-0.234375	-0.418702	-0.653076																													21	-799.561	-869.751	-778.198	-689.697
	21.1	-0.558472	-0.100708	-0.157776	-0.369263	-0.466919	-0.527954			21.1	-0.668335	-0.115967	-0.131226	-0.223388	-0.410157	-0.656128																													21.1	-775.146	-863.647	-765.991	-674.438
	21.2	-0.546265	-0.088501	-0.157776	-0.360107	-0.448608	-0.524902			21.2	-0.662231	-0.12207	-0.128174	-0.219727	-0.40802	-0.646973																													21.2	-775.146	-851.44	-750.732	-662.231
	21.3	-0.534058	-0.0976563	-0.157776	-0.363159	-0.442505	-0.512695			21.3	-0.653076	-0.128174	-0.119019	-0.22522	-0.410157	-0.628662																													21.3	-759.888	-845.337	-735.474	-653.076
	21.4	-0.527954	-0.100708	-0.147705	-0.360107	-0.442505	-0.500488			21.4	-0.653076	-0.109863	-0.119019	-0.214234	-0.393066	-0.62561																													21.4	-753.784	-836.182	-735.474	-640.869
	21.5	-0.515747	-0.0976563	-0.140991	-0.350952	-0.43335	-0.50354			21.5	-0.637817	-0.119019	-0.12207	-0.216064	-0.386658	-0.628662																													21.5	-744.629	-823.975	-723.267	-643.921
	21.6	-0.515747	-0.0946045	-0.144349	-0.344849	-0.411987	-0.488281			21.6	-0.62561	-0.125122	-0.119019	-0.214234	-0.384521	-0.6073																													21.6	-735.474	-817.871	-720.215	-631.714
	21.7	-0.506592	-0.0915527	-0.147705	-0.344849	-0.421143	-0.488281			21.7	-0.619507	-0.115967	-0.112915	-0.212402	-0.384521	-0.6073																													21.7	-729.37	-808.716	-711.06	-622.559
	21.8	-0.500488	-0.0915527	-0.137634	-0.3479	-0.411987	-0.482178			21.8	-0.610352	-0.109863	-0.115967	-0.206909	-0.375976	-0.595093																													21.8	-714.111	-793.457	-704.956	-610.352
	21.9	-0.494385	-0.0854492	-0.144349	-0.32959	-0.39978	-0.476074			21.9	-0.604248	-0.119019	-0.112915	-0.203247	-0.369568	-0.592041																													21.9	-701.904	-787.354	-686.646	-613.403
	22	-0.482178	-0.0823975	-0.137634	-0.326538	-0.393677	-0.457764			22	-0.598145	-0.119019	-0.109863	-0.201416	-0.367431	-0.576782																													22	-689.697	-775.146	-686.646	-582.886
	22.1	-0.482178	-0.0915527	-0.137634	-0.323486	-0.387573	-0.457764			22.1	-0.595093	-0.0976563	-0.109863	-0.195923	-0.358886	-0.564575																													22.1	-683.594	-765.991	-662.231	-579.834
	22.2	-0.479126	-0.0915527	-0.134277	-0.314331	-0.390625	-0.454712			22.2	-0.588989	-0.106812	-0.112915	-0.195923	-0.358886	-0.564575																													22.2	-677.49	-765.991	-659.18	-570.679
	22.3	-0.469971	-0.0793457	-0.127564	-0.311279	-0.378418	-0.445557			22.3	-0.582886	-0.109863	-0.106812	-0.194092	-0.352478	-0.55542																													22.3	-668.335	-750.732	-656.128	-573.73
	22.4	-0.457764	-0.0823975	-0.130921	-0.314331	-0.38147	-0.43335			22.4	-0.567627	-0.109863	-0.112915	-0.194092	-0.348206	-0.552368																													22.4	-659.18	-738.525	-646.973	-567.627
	22.5	-0.460815	-0.0823975	-0.127564	-0.308228	-0.387573	-0.436401			22.5	-0.570679	-0.106812	-0.112915	-0.184937	-0.33966	-0.546265																													22.5	-653.076	-732.422	-634.766	-558.472
	22.6	-0.45166	-0.0793457	-0.120849	-0.299072	-0.360107	-0.424194			22.6	-0.561523	-0.100708	-0.106812	-0.19043	-0.348206	-0.540161																													22.6	-646.973	-720.215	-628.662	-543.213
	22.7	-0.445557	-0.0762939	-0.120849	-0.296021	-0.363159	-0.415039			22.7	-0.564575	-0.0946045	-0.100708	-0.184937	-0.335388	-0.534058																													22.7	-634.766	-717.163	-625.61	-540.161
	22.8	-0.442505	-0.0823975	-0.114136	-0.292969	-0.350952	-0.411987			22.8	-0.543213	-0.0946045	-0.100708	-0.177613	-0.331115	-0.527954																													22.8	-622.559	-711.06	-616.455	-537.109
	22.9	-0.43335	-0.0701904	-0.120849	-0.286865	-0.3479	-0.408936			22.9	-0.540161	-0.10376	-0.10376	-0.17395	-0.324707	-0.518799																													22.9	-628.662	-695.801	-601.196	-524.902
	23	-0.411987	-0.0762939	-0.120849	-0.286865	-0.344849	-0.39978			23	-0.531006	-0.0915527	-0.100708	-0.177613	-0.32257	-0.512695																													23	-613.403	-686.646	-604.248	-515.747
	23.1	-0.418091	-0.0701904	-0.114136	-0.280762	-0.341797	-0.393677			23.1	-0.531006	-0.0854492	-0.100708	-0.175781	-0.320435	-0.509644																													23.1	-595.093	-674.438	-588.989	-512.695
	23.2	-0.418091	-0.0732422	-0.110779	-0.280762	-0.338745	-0.393677			23.2	-0.521851	-0.088501	-0.0915527	-0.179443	-0.307617	-0.506592																													23.2	-595.093	-668.335	-585.938	-512.695
	23.3	-0.405884	-0.0701904	-0.110779	-0.271606	-0.326538	-0.38147			23.3	-0.515747	-0.0976563	-0.0915527	-0.166626	-0.301209	-0.497437																													23.3	-588.989	-662.231	-576.782	-500.488
	23.4	-0.405884	-0.0671387	-0.124206	-0.265503	-0.323486	-0.378418			23.4	-0.506592	-0.0946045	-0.0946045	-0.175781	-0.309754	-0.479126																													23.4	-579.834	-650.024	-570.679	-497.437
	23.5	-0.390625	-0.0793457	-0.114136	-0.265503	-0.32959	-0.375366			23.5	-0.50354	-0.088501	-0.0946045	-0.166626	-0.303345	-0.488281																													23.5	-570.679	-646.973	-561.523	-494.385
	23.6	-0.384521	-0.0793457	-0.110779	-0.256348	-0.323486	-0.369263			23.6	-0.500488	-0.0823975	-0.0854492	-0.170288	-0.296936	-0.473022																													23.6	-570.679	-640.869	-552.368	-482.178
	23.7	-0.384521	-0.0640869	-0.107422	-0.259399	-0.320435	-0.366211			23.7	-0.488281	-0.0915527	-0.0854492	-0.161133	-0.290527	-0.469971																													23.7	-561.523	-634.766	-546.265	-479.126
	23.8	-0.372314	-0.0671387	-0.107422	-0.262451	-0.311279	-0.360107			23.8	-0.482178	-0.0732422	-0.0823975	-0.155639	-0.288391	-0.466919																													23.8	-552.368	-637.817	-540.161	-469.971
	23.9	-0.378418	-0.0732422	-0.107422	-0.241089	-0.308228	-0.350952			23.9	-0.476074	-0.088501	-0.088501	-0.153809	-0.288391	-0.463867																													23.9	-552.368	-622.559	-534.058	-457.764
	24	-0.357056	-0.0579834	-0.107422	-0.250244	-0.299072	-0.3479			24	-0.482178	-0.0854492	-0.0823975	-0.153809	-0.286255	-0.460815																													24	-546.265	-613.403	-531.006	-463.867
	24.1	-0.360107	-0.0610352	-0.110779	-0.244141	-0.299072	-0.344849			24.1	-0.463867	-0.0793457	-0.0823975	-0.150146	-0.27771	-0.454712																													24.1	-534.058	-607.3	-524.902	-457.764
	24.2	-0.360107	-0.0793457	-0.110779	-0.238037	-0.302124	-0.338745			24.2	-0.466919	-0.0854492	-0.088501	-0.150146	-0.27771	-0.45166																													24.2	-527.954	-601.196	-509.644	-442.505
	24.3	-0.354004	-0.0701904	-0.0973511	-0.231934	-0.292969	-0.335693			24.3	-0.45166	-0.0823975	-0.0823975	-0.148315	-0.273438	-0.439453																													24.3	-518.799	-585.938	-506.592	-439.453
	24.4	-0.350952	-0.0671387	-0.0906373	-0.234985	-0.280762	-0.32959			24.4	-0.45166	-0.0762939	-0.0854492	-0.148315	-0.273438	-0.436401																													24.4	-512.695	-582.886	-500.488	-433.35
	24.5	-0.344849	-0.0701904	-0.104065	-0.234985	-0.286865	-0.32959			24.5	-0.45166	-0.0640869	-0.0823975	-0.140991	-0.264893	-0.430298																													24.5	-506.592	-579.834	-488.281	-430.298
	24.6	-0.332642	-0.0640869	-0.0906373	-0.22583	-0.274658	-0.326538			24.6	-0.442505	-0.0732422	-0.0762939	-0.140991	-0.26062	-0.439453																													24.6	-509.644	-567.627	-485.229	-421.143
	24.7	-0.332642	-0.0610352	-0.0973511	-0.22583	-0.274658	-0.314331			24.7	-0.439453	-0.0793457	-0.0762939	-0.142822	-0.262756	-0.415039																													24.7	-494.385	-558.472	-482.178	-424.194
	24.8	-0.332642	-0.0579834	-0.0973511	-0.222778	-0.265503	-0.302124			24.8	-0.436401	-0.0701904	-0.0732422	-0.137329	-0.258484	-0.411987																													24.8	-494.385	-561.523	-473.022	-408.936
	24.9	-0.323486	-0.0518799	-0.0939941	-0.219727	-0.271606	-0.311279			24.9	-0.427246	-0.0640869	-0.0762939	-0.135498	-0.254211	-0.421143																													24.9	-485.229	-552.368	-469.971	-402.832
	25	-0.314331	-0.0671387	-0.0872803	-0.216675	-0.262451	-0.302124			25	-0.418091	-0.0671387	-0.0701904	-0.133667	-0.249939	-0.415039																													25	-479.126	-543.213	-466.919	-399.78
	25.1	-0.305176	-0.0549316	-0.0839233	-0.216675	-0.256348	-0.308228			25.1	-0.415039	-0.0671387	-0.0793457	-0.135498	-0.252075	-0.396729																													25.1	-479.126	-540.161	-460.815	-405.884
	25.2	-0.314331	-0.0610352	-0.0839233	-0.216675	-0.259399	-0.299072			25.2	-0.415039	-0.0610352	-0.0762939	-0.130005	-0.245666	-0.39978																													25.2	-473.022	-537.109	-451.66	-390.625
	25.3	-0.305176	-0.0579834	-0.0872803	-0.195313	-0.253296	-0.292969			25.3	-0.408936	-0.0732422	-0.0732422	-0.130005	-0.245666	-0.393677																													25.3	-466.919	-521.851	-448.608	-390.625
	25.4	-0.292969	-0.0579834	-0.0872803	-0.204468	-0.244141	-0.292969			25.4	-0.396729	-0.0671387	-0.0671387	-0.128174	-0.239258	-0.38147																													25.4	-457.764	-518.799	-448.608	-390.625
	25.5	-0.296021	-0.0610352	-0.0906373	-0.204468	-0.238037	-0.289917			25.5	-0.390625	-0.0610352	-0.0732422	-0.128174	-0.234985	-0.38147																													25.5	-457.764	-506.592	-427.246	-369.263
	25.6	-0.299072	-0.0518799	-0.0805664	-0.198364	-0.241089	-0.280762			25.6	-0.396729	-0.0640869	-0.0671387	-0.126343	-0.234985	-0.378418																													25.6	-451.66	-506.592	-427.246	-366.211
	25.7	-0.296021	-0.0488281	-0.0805664	-0.189209	-0.241089	-0.27771			25.7	-0.387573	-0.0732422	-0.0640869	-0.124512	-0.234985	-0.378418																													25.7	-439.453	-497.437	-424.194	-378.418
	25.8	-0.292969	-0.0427246	-0.0839233	-0.192261	-0.228882	-0.274658			25.8	-0.387573	-0.0640869	-0.0671387	-0.126343	-0.230713	-0.372314																													25.8	-442.505	-497.437	-418.091	-354.004
	25.9	-0.286865	-0.0549316	-0.0772094	-0.198364	-0.231934	-0.271606			25.9	-0.378418	-0.0549316	-0.0671387	-0.119018	-0.224304	-0.366211																													25.9	-436.401	-482.178	-408.936	-357.056
	26	-0.283813	-0.0488281	-0.0738526	-0.189209	-0.231934	-0.271606			26	-0.38147	-0.0640869	-0.0671387	-0.12085	-0.22644	-0.354004																													26	-424.194	-482.178	-411.987	-363.159
	26.1	-0.274658	-0.0549316	-0.0704956	-0.192261	-0.219727	-0.262451			26.1	-0.366211	-0.0518799	-0.0549316	-0.12085	-0.22644	-0.363159																													26.1	-418.091	-485.229	-408.936	-360.107
	26.2	-0.268555	-0.0427246	-0.0704956	-0.186157	-0.219727	-0.262451			26.2	-0.360107	-0.0549316	-0.0549316	-0.117188	-0.222168	-0.357056																													26.2	-415.039	-482.178	-390.625	-347.9
	26.3	-0.274658	-0.0488281	-0.0704956	-0.177002	-0.219727	-0.256348			26.3	-0.363159	-0.0671387	-0.0610352	-0.111694	-0.21576	-0.357056																													26.3	-408.936	-463.867	-393.677	-344.849
	26.4	-0.265503	-0.0488281	-0.0671387	-0.180054	-0.216675	-0.244141			26.4	-0.357056	-0.0610352	-0.0701904	-0.111694	-0.217895	-0.3479																													26.4	-411.987	-460.815	-387.573	-341.797
	26.5	-0.259399	-0.0427246	-0.0637817	-0.180054	-0.210571	-0.250244			26.5	-0.357056	-0.0549316	-0.0579834	-0.113525	-0.211487	-0.344849																													26.5	-408.936	-454.712	-384.521	-329.59
	26.6	-0.259399	-0.0457764	-0.0604248	-0.170898	-0.210571	-0.247192			26.6	-0.3479	-0.0640869	-0.0640869	-0.111694	-0.211487	-0.3479																													26.6	-405.884	-454.712	-375.366	-332.642
	26.7	-0.271606	-0.0427246	-0.0637817	-0.161743	-0.201416	-0.247192			26.7	-0.354004	-0.0610352	-0.0579834	-0.108032	-0.205078	-0.344849																													26.7	-396.729	-448.608	-378.418	-326.538
	26.8	-0.256348	-0.0366211	-0.0604248	-0.167847	-0.20752	-0.234985			26.8	-0.3479	-0.0610352	-0.0579834	-0.109863	-0.20935	-0.335693																													26.8	-393.677	-451.66	-366.211	-323.486
	26.9	-0.256348	-0.0366211	-0.0671387	-0.170898	-0.204468	-0.238037			26.9	-0.341797	-0.0549316	-0.0640869	-0.106201	-0.205078	-0.335693																													26.9	-381.47	-436.401	-369.263	-314.331
	27	-0.250244	-0.0457764	-0.0570679	-0.158691	-0.198364	-0.231934			27	-0.341797	-0.0518799	-0.0640869	-0.102539	-0.205078	-0.32959																													27	-381.47	-427.246	-363.159	-314.331
	27.1	-0.244141	-0.0488281	-0.0604248	-0.152588	-0.201416	-0.228882			27.1	-0.332642	-0.0488281	-0.0671387	-0.100708	-0.207215	-0.323486																													27.1	-375.366	-424.194	-350.952	-311.279
	27.2	-0.247192	-0.0366211	-0.0671387	-0.167847	-0.186157	-0.231934			27.2	-0.326538	-0.0549316	-0.0640869	-0.098877	-0.200805	-0.320435																													27.2	-384.521	-421.143	-350.952	-311.279
	27.3	-0.244141	-0.0366211	-0.0637817	-0.164795	-0.195313	-0.22583			27.3	-0.320435	-0.0579834	-0.0610352	-0.0952146	-0.192261	-0.320435																													27.3	-366.211	-415.039	-347.9	-308.228
	27.4	-0.241089	-0.0366211	-0.0637817	-0.149536	-0.195313	-0.231934			27.4	-0.326538	-0.0457764	-0.0579834	-0.0952146	-0.200805	-0.305176																													27.4	-369.263	-408.936	-341.797	-296.021
	27.5	-0.234985	-0.0366211	-0.0570679	-0.152588	-0.189209	-0.222778			27.5	-0.317383	-0.0396729	-0.0640869	-0.100708	-0.192261	-0.308228																													27.5	-363.159	-415.039	-338.745	-299.072
	27.6	-0.228882	-0.0366211	-0.0604248	-0.149536	-0.183105	-0.222778			27.6	-0.317383	-0.0488281	-0.0488281	-0.0952146	-0.192261	-0.308228																													27.6	-360.107	-390.625	-335.693	-292.969
	27.7	-0.228882	-0.0396729	-0.0604248	-0.149536	-0.186157	-0.216675			27.7	-0.314331	-0.0579834	-0.0610352	-0.0952146	-0.192261	-0.296021																													27.7	-354.004	-393.677	-326.538	-292.969
	27.8	-0.22583	-0.0427246	-0.0537109	-0.152588	-0.177002	-0.216675			27.8	-0.320435	-0.0488281	-0.0579834	-0.093384	-0.185852	-0.292969																													27.8	-350.952	-390.625	-329.59	-286.865
	27.9	-0.231934	-0.0366211	-0.0604248	-0.149536	-0.177002	-0.213623			27.9	-0.314331	-0.0366211	-0.0549316	-0.093384	-0.183716	-0.296021																													27.9	-354.004	-384.521	-326.538	-283.813
	28	-0.22583	-0.0366211	-0.050354	-0.134277	-0.17395	-0.204468			28	-0.302124	-0.0488281	-0.0518799	-0.0952146	-0.183716	-0.299072																													28	-338.745	-381.47	-317.383	-286.865
	28.1	-0.219727	-0.0366211	-0.0537109	-0.128174	-0.17395	-0.204468			28.1	-0.302124	-0.0427246	-0.0518799	-0.093384	-0.179444	-0.289917																													28.1	-341.797	-381.47	-308.228	-268.555
	28.2	-0.216675	-0.0305176	-0.0604248	-0.137329	-0.167847	-0.20752			28.2	-0.289917	-0.0396729	-0.0518799	-0.0915528	-0.173034	-0.27771																													28.2	-338.745	-375.366	-311.279	-277.71
	28.3	-0.219727	-0.0366211	-0.0604248	-0.143433	-0.170898	-0.201416			28.3	-0.296021	-0.0488281	-0.0518799	-0.0860598	-0.177307	-0.283813																													28.3	-335.693	-372.314	-311.279	-271.606
	28.4	-0.216675	-0.0335693	-0.050354	-0.128174	-0.170898	-0.201416			28.4	-0.296021	-0.0427246	-0.0427246	-0.0860598	-0.179444	-0.274658																													28.4	-338.745	-369.263	-305.176	-274.658
	28.5	-0.213623	-0.0305176	-0.0604248	-0.128174	-0.164795	-0.195313			28.5	-0.292969	-0.0396729	-0.0457764	-0.0878904	-0.168762	-0.283813																													28.5	-338.745	-357.056	-292.969	-265.503
	28.6	-0.213623	-0.0335693	-0.0570679	-0.128174	-0.158691	-0.204468			28.6	-0.289917	-0.0366211	-0.0579834	-0.0860598	-0.16449	-0.27771																													28.6	-317.383	-354.004	-299.072	-262.451
	28.7	-0.204468	-0.0305176	-0.050354	-0.131226	-0.161743	-0.192261			28.7	-0.283813	-0.0518799	-0.0488281	-0.0860598	-0.168762	-0.271606																													28.7	-320.435	-347.9	-289.917	-262.451
	28.8	-0.204468	-0.0366211	-0.0537109	-0.137329	-0.15564	-0.186157			28.8	-0.283813	-0.0335693	-0.0488281	-0.0842286	-0.166626	-0.271606																													28.8	-317.383	-350.952	-283.813	-256.348
	28.9	-0.201416	-0.0305176	-0.0537109	-0.128174	-0.146484	-0.183105			28.9	-0.274658	-0.0305176	-0.0427246	-0.0805662	-0.160217	-0.271606																													28.9	-314.331	-347.9	-286.865	-256.348
	29	-0.195313	-0.0305176	-0.0469971	-0.131226	-0.15564	-0.183105			29	-0.280762	-0.0396729	-0.0335693	-0.0805662	-0.160217	-0.271606																													29	-311.279	-347.9	-289.917	-259.399
	29.1	-0.201416	-0.0305176	-0.0469971	-0.12207	-0.152588	-0.183105			29.1	-0.280762	-0.0488281	-0.0457764	-0.0805662	-0.158081	-0.256348																													29.1	-314.331	-338.745	-280.762	-247.192
	29.2	-0.192261	-0.0305176	-0.0469971	-0.119019	-0.146484	-0.186157			29.2	-0.265503	-0.0366211	-0.0457764	-0.0805662	-0.155945	-0.256348																													29.2	-305.176	-332.642	-274.658	-247.192
	29.3	-0.189209	-0.0274658	-0.050354	-0.12207	-0.137329	-0.177002			29.3	-0.271606	-0.0335693	-0.0518799	-0.0805662	-0.155945	-0.262451																													29.3	-302.124	-329.59	-271.606	-244.141
	29.4	-0.183105	-0.0305176	-0.050354	-0.115967	-0.149536	-0.180054			29.4	-0.271606	-0.0366211	-0.0427246	-0.0823974	-0.153809	-0.262451																													29.4	-299.072	-326.538	-265.503	-238.037
	29.5	-0.189209	-0.0305176	-0.0537109	-0.112915	-0.137329	-0.170898			29.5	-0.256348	-0.0366211	-0.0488281	-0.0823974	-0.151672	-0.247192																													29.5	-299.072	-323.486	-259.399	-234.985
	29.6	-0.186157	-0.0244141	-0.050354	-0.112915	-0.137329	-0.177002			29.6	-0.256348	-0.0274658	-0.0488281	-0.0769044	-0.151672	-0.262451																													29.6	-286.865	-320.435	-268.555	-234.985
	29.7	-0.177002	-0.0305176	-0.0469971	-0.109863	-0.137329	-0.164795			29.7	-0.253296	-0.0366211	-0.0366211	-0.0769044	-0.158081	-0.250244																													29.7	-296.021	-317.383	-265.503	-228.882
	29.8	-0.180054	-0.0183105	-0.0469971	-0.106812	-0.137329	-0.15564			29.8	-0.253296	-0.0366211	-0.0366211	-0.0769044	-0.149536	-0.244141																													29.8	-289.917	-311.279	-259.399	-225.83
	29.9	-0.183105	-0.0274658	-0.0402832	-0.115967	-0.134277	-0.158691			29.9	-0.250244	-0.0305176	-0.0335693	-0.0787356	-0.143128	-0.247192																													29.9	-286.865	-311.279	-265.503	-231.934
	30	-0.177002	-0.0305176	-0.0402832	-0.112915	-0.134277	-0.164795			30	-0.247192	-0.0305176	-0.0457764	-0.073242	-0.151672	-0.238037																													30	-268.555	-305.176	-262.451	-222.778
	30.1	-0.170898	-0.0335693	-0.050354	-0.0976563	-0.128174	-0.158691			30.1	-0.241089	-0.0366211	-0.0457764	-0.073242	-0.1474	-0.241089																													30.1	-277.71	-308.228	-253.296	-216.675
	30.2	-0.167847	-0.0274658	-0.050354	-0.106812	-0.137329	-0.152588			30.2	-0.247192	-0.0305176	-0.0396729	-0.0750732	-0.140991	-0.238037																													30.2	-274.658	-305.176	-256.348	-222.778
	30.3	-0.170898	-0.0274658	-0.050354	-0.115967	-0.131226	-0.152588			30.3	-0.247192	-0.0244141	-0.0427246	-0.0750732	-0.138855	-0.231934																													30.3	-271.606	-302.124	-244.141	-213.623
	30.4	-0.167847	-0.0183105	-0.050354	-0.10376	-0.128174	-0.149536			30.4	-0.238037	-0.0305176	-0.0305176	-0.067749	-0.138855	-0.228882																													30.4	-274.658	-296.021	-244.141	-213.623
	30.5	-0.164795	-0.0244141	-0.0402832	-0.10376	-0.12207	-0.149536			30.5	-0.228882	-0.0366211	-0.0396729	-0.0695802	-0.136719	-0.22583																													30.5	-265.503	-289.917	-244.141	-207.52
	30.6	-0.164795	-0.0274658	-0.0369262	-0.0946045	-0.125122	-0.140381			30.6	-0.231934	-0.0244141	-0.0488281	-0.0714114	-0.138855	-0.234985																													30.6	-265.503	-286.865	-244.141	-213.623
	30.7	-0.15564	-0.0183105	-0.0469971	-0.10376	-0.12207	-0.143433			30.7	-0.228882	-0.0335693	-0.0366211	-0.067749	-0.138855	-0.231934																													30.7	-262.451	-289.917	-238.037	-198.364
	30.8	-0.158691	-0.0213623	-0.0402832	-0.100708	-0.12207	-0.149536			30.8	-0.22583	-0.0335693	-0.0366211	-0.067749	-0.134583	-0.22583																													30.8	-259.399	-280.762	-241.089	-198.364
	30.9	-0.158691	-0.0152588	-0.0402832	-0.106812	-0.12207	-0.143433			30.9	-0.228882	-0.0213623	-0.0427246	-0.0695802	-0.136719	-0.213623																													30.9	-256.348	-277.71	-228.882	-204.468
	31	-0.161743	-0.0213623	-0.0369262	-0.100708	-0.112915	-0.143433			31	-0.22583	-0.0305176	-0.0366211	-0.0640872	-0.132446	-0.222778																													31	-253.296	-277.71	-234.985	-192.261
	31.1	-0.149536	-0.0244141	-0.0402832	-0.088501	-0.115967	-0.140381			31.1	-0.22583	-0.0396729	-0.0457764	-0.0659178	-0.134583	-0.22583																													31.1	-256.348	-271.606	-228.882	-195.313
	31.2	-0.15564	-0.0152588	-0.0335694	-0.088501	-0.112915	-0.143433			31.2	-0.219727	-0.0305176	-0.0366211	-0.0640872	-0.13031	-0.210571																													31.2	-241.089	-274.658	-228.882	-195.313
	31.3	-0.152588	-0.0274658	-0.0369262	-0.10376	-0.119019	-0.140381			31.3	-0.216675	-0.0274658	-0.0335693	-0.0640872	-0.128173	-0.216675																													31.3	-247.192	-262.451	-222.778	-189.209
	31.4	-0.152588	-0.0213623	-0.0369262	-0.0915527	-0.12207	-0.137329			31.4	-0.210571	-0.0305176	-0.0305176	-0.062256	-0.132446	-0.213623																													31.4	-247.192	-265.503	-219.727	-183.105
	31.5	-0.152588	-0.0274658	-0.0369262	-0.0823975	-0.115967	-0.137329			31.5	-0.213623	-0.0244141	-0.0335693	-0.0604248	-0.13031	-0.20752																													31.5	-231.934	-259.399	-213.623	-186.157
	31.6	-0.15564	-0.0244141	-0.0369262	-0.100708	-0.106812	-0.128174			31.6	-0.210571	-0.0305176	-0.0396729	-0.0604248	-0.117493	-0.204468																													31.6	-238.037	-262.451	-225.83	-186.157
	31.7	-0.140381	-0.0274658	-0.0335694	-0.0915527	-0.106812	-0.137329			31.7	-0.20752	-0.0274658	-0.0335693	-0.0585938	-0.123901	-0.204468																													31.7	-231.934	-259.399	-210.571	-180.054
	31.8	-0.140381	-0.0213623	-0.0369262	-0.0854492	-0.109863	-0.128174			31.8	-0.204468	-0.0305176	-0.0366211	-0.0585938	-0.119629	-0.204468																													31.8	-234.985	-253.296	-210.571	-180.054
	31.9	-0.152588	-0.0213623	-0.0268555	-0.0915527	-0.10376	-0.131226			31.9	-0.20752	-0.0244141	-0.0305176	-0.0549316	-0.121765	-0.198364																													31.9	-222.778	-250.244	-213.623	-180.054
	32	-0.146484	-0.0213623	-0.0402832	-0.0946045	-0.109863	-0.131226			32	-0.204468	-0.0335693	-0.0244141	-0.0567627	-0.117493	-0.198364																													32	-228.882	-244.141	-207.52	-183.105
	32.1	-0.143433	-0.0152588	-0.0302124	-0.088501	-0.112915	-0.131226			32.1	-0.195313	-0.0366211	-0.0305176	-0.0549316	-0.11322	-0.192261																													32.1	-231.934	-244.141	-204.468	-173.95
	32.2	-0.137329	-0.0152588	-0.0302124	-0.0854492	-0.10376	-0.128174			32.2	-0.198364	-0.0152588	-0.0244141	-0.0567627	-0.117493	-0.189209																													32.2	-219.727	-244.141	-210.571	-180.054
	32.3	-0.134277	-0.012207	-0.0268555	-0.0823975	-0.10376	-0.131226			32.3	-0.201416	-0.0274658	-0.0305176	-0.0585938	-0.11322	-0.198364																													32.3	-228.882	-241.089	-195.313	-170.898
	32.4	-0.137329	-0.0213623	-0.0302124	-0.0915527	-0.106812	-0.128174			32.4	-0.20752	-0.0335693	-0.0274658	-0.0549316	-0.11322	-0.189209																													32.4	-228.882	-238.037	-204.468	-164.795
	32.5	-0.134277	-0.0061035	-0.0268555	-0.0854492	-0.100708	-0.128174			32.5	-0.201416	-0.0213623	-0.0244141	-0.0531006	-0.108948	-0.183105																													32.5	-216.675	-231.934	-198.364	-167.847
	32.6	-0.134277	-0.012207	-0.0335694	-0.0854492	-0.100708	-0.125122			32.6	-0.186157	-0.0305176	-0.0274658	-0.0585938	-0.111084	-0.177002																													32.6	-219.727	-231.934	-201.416	-167.847
	32.7	-0.137329	-0.0183105	-0.0268555	-0.0823975	-0.10376	-0.125122			32.7	-0.189209	-0.0305176	-0.0305176	-0.0531006	-0.11322	-0.186157																													32.7	-225.83	-234.985	-198.364	-158.691
	32.8	-0.128174	-0.0183105	-0.0335694	-0.0823975	-0.100708	-0.12207			32.8	-0.192261	-0.0335693	-0.0274658	-0.0531006	-0.111084	-0.186157																													32.8	-216.675	-228.882	-198.364	-164.795
	32.9	-0.131226	-0.012207	-0.0234985	-0.0854492	-0.0946045	-0.112915			32.9	-0.195313	-0.0213623	-0.0274658	-0.0549316	-0.111084	-0.170898																													32.9	-219.727	-228.882	-189.209	-161.743
	33	-0.134277	-0.0152588	-0.0335694	-0.0823975	-0.0976563	-0.119019			33	-0.177002	-0.0213623	-0.0183105	-0.0585938	-0.106812	-0.180054																													33	-210.571	-222.778	-195.313	-161.743
	33.1	-0.128174	-0.0091553	-0.0335694	-0.0854492	-0.0976563	-0.112915			33.1	-0.195313	-0.0305176	-0.0274658	-0.0476074	-0.104675	-0.177002																													33.1	-213.623	-231.934	-195.313	-161.743
	33.2	-0.125122	-0.012207	-0.0201416	-0.0793457	-0.0946045	-0.115967			33.2	-0.186157	-0.0183105	-0.0274658	-0.0512695	-0.11322	-0.167847																													33.2	-207.52	-219.727	-192.261	-155.64
	33.3	-0.12207	-0.0152588	-0.0234985	-0.0823975	-0.088501	-0.109863			33.3	-0.183105	-0.0183105	-0.0244141	-0.0531006	-0.100403	-0.164795																													33.3	-204.468	-219.727	-186.157	-158.691
	33.4	-0.125122	-0.012207	-0.0302124	-0.0762939	-0.0946045	-0.10376			33.4	-0.180054	-0.0274658	-0.0244141	-0.0494385	-0.0961303	-0.177002																													33.4	-207.52	-219.727	-180.054	-149.536
	33.5	-0.119019	-0.0091553	-0.0335694	-0.0732422	-0.0915527	-0.115967			33.5	-0.17395	-0.0244141	-0.0183105	-0.0476074	-0.106812	-0.17395																													33.5	-201.416	-210.571	-180.054	-146.484
	33.6	-0.125122	-0.0183105	-0.0234985	-0.0823975	-0.0854492	-0.106812			33.6	-0.170898	-0.012207	-0.0274658	-0.0512695	-0.104675	-0.164795																													33.6	-201.416	-216.675	-180.054	-146.484
	33.7	-0.125122	-0.012207	-0.0268555	-0.0762939	-0.0823975	-0.112915			33.7	-0.17395	-0.0274658	-0.0274658	-0.0494385	-0.100403	-0.167847																													33.7	-207.52	-210.571	-167.847	-143.433
	33.8	-0.115967	-0.0091553	-0.0234985	-0.0732422	-0.0976563	-0.10376			33.8	-0.183105	-0.0213623	-0.0274658	-0.0512695	-0.0939939	-0.161743																													33.8	-195.313	-210.571	-180.054	-146.484
	33.9	-0.12207	-0.0061035	-0.0302124	-0.0732422	-0.088501	-0.10376			33.9	-0.170898	-0.0152588	-0.0183105	-0.0476074	-0.0982667	-0.167847																													33.9	-195.313	-210.571	-167.847	-137.329
	34	-0.119019	-0.012207	-0.0268555	-0.0762939	-0.0823975	-0.10376			34	-0.164795	-0.0152588	-0.0244141	-0.0457763	-0.0982667	-0.161743																													34	-198.364	-201.416	-167.847	-137.329
	34.1	-0.115967	-0.0152588	-0.0268555	-0.0701904	-0.088501	-0.10376			34.1	-0.161743	-0.0305176	-0.0305176	-0.0439453	-0.0961303	-0.164795																													34.1	-192.261	-204.468	-164.795	-140.381
	34.2	-0.125122	-0.0091553	-0.0234985	-0.0640869	-0.0946045	-0.106812			34.2	-0.161743	-0.0152588	-0.0183105	-0.0439453	-0.0939939	-0.15564																													34.2	-183.105	-204.468	-180.054	-134.277
	34.3	-0.112915	-0.0061035	-0.0201416	-0.0701904	-0.0762939	-0.100708			34.3	-0.152588	-0.0213623	-0.0244141	-0.0476074	-0.0939939	-0.15564																													34.3	-186.157	-207.52	-167.847	-125.122
	34.4	-0.12207	-0.0061035	-0.0234985	-0.0732422	-0.088501	-0.0976563			34.4	-0.158691	-0.0183105	-0.0152588	-0.0421142	-0.0982667	-0.161743																													34.4	-186.157	-201.416	-167.847	-134.277
	34.5	-0.115967	-0.0030518	-0.0134277	-0.0640869	-0.0854492	-0.10376			34.5	-0.158691	-0.0244141	-0.0274658	-0.0457763	-0.0939939	-0.161743																													34.5	-177.002	-192.261	-177.002	-137.329
	34.6	-0.115967	-0.0091553	-0.0167847	-0.0671387	-0.0823975	-0.100708			34.6	-0.158691	-0.0152588	-0.0244141	-0.0494385	-0.0918582	-0.149536																													34.6	-180.054	-195.313	-170.898	-128.174
	34.7	-0.10376	-0.012207	-0.0067139	-0.0671387	-0.0762939	-0.088501			34.7	-0.149536	-0.012207	-0.0244141	-0.0476074	-0.0897218	-0.164795																													34.7	-180.054	-201.416	-164.795	-128.174
	34.8	-0.106812	-0.012207	-0.0268555	-0.0701904	-0.0762939	-0.0976563			34.8	-0.149536	-0.0183105	-0.0213623	-0.0366211	-0.0875854	-0.158691																													34.8	-177.002	-192.261	-164.795	-128.174
	34.9	-0.109863	-0.0152588	-0.0201416	-0.0610352	-0.0823975	-0.0915527			34.9	-0.152588	-0.0183105	-0.0183105	-0.0421142	-0.0918582	-0.143433																													34.9	-177.002	-204.468	-164.795	-125.122
	35	-0.109863	-0.012207	-0.0201416	-0.0701904	-0.0762939	-0.0823975			35	-0.149536	-0.0183105	-0.0213623	-0.0439453	-0.0875854	-0.131226																													35	-173.95	-189.209	-158.691	-125.122
	35.1	-0.109863	-0.0091553	-0.0234985	-0.0701904	-0.0762939	-0.0946045			35.1	-0.149536	-0.0183105	-0.0183105	-0.03479	-0.085449	-0.140381																													35.1	-177.002	-186.157	-158.691	-125.122
	35.2	-0.109863	-0.0091553	-0.0201416	-0.0579834	-0.0793457	-0.0854492			35.2	-0.149536	-0.0213623	-0.0244141	-0.0421142	-0.0833133	-0.146484																													35.2	-167.847	-192.261	-158.691	-115.967
	35.3	-0.10376	-0.0152588	-0.0134277	-0.0610352	-0.0732422	-0.0946045			35.3	-0.149536	-0.0152588	-0.0152588	-0.0421142	-0.085449	-0.143433																													35.3	-164.795	-183.105	-167.847	-119.019
	35.4	-0.10376	-0.012207	-0.0201416	-0.0701904	-0.0701904	-0.0946045			35.4	-0.146484	-0.0244141	-0.0152588	-0.0402832	-0.0875854	-0.152588																													35.4	-164.795	-189.209	-152.588	-119.019
	35.5	-0.10376	-0.012207	-0.0201416	-0.0610352	-0.0732422	-0.0915527			35.5	-0.146484	-0.0213623	-0.0183105	-0.0384521	-0.0875854	-0.143433																													35.5	-167.847	-186.157	-158.691	-125.122
	35.6	-0.109863	-0.0061035	-0.0134277	-0.0640869	-0.0762939	-0.088501			35.6	-0.143433	-0.012207	-0.0152588	-0.0421142	-0.0833133	-0.131226																													35.6	-164.795	-183.105	-152.588	-115.967
	35.7	-0.10376	-0.0152588	-0.0167847	-0.0579834	-0.0671387	-0.088501			35.7	-0.146484	-0.0152588	-0.012207	-0.0421142	-0.085449	-0.143433																													35.7	-158.691	-183.105	-155.64	-128.174
	35.8	-0.0976563	-0.0061035	-0.0167847	-0.0579834	-0.0732422	-0.0823975			35.8	-0.137329	-0.0274658	-0.0183105	-0.03479	-0.085449	-0.137329																													35.8	-158.691	-177.002	-155.64	-119.019
	35.9	-0.0946045	-0.0061035	-0.0201416	-0.0579834	-0.0793457	-0.088501			35.9	-0.140381	-0.0152588	-0.012207	-0.0366211	-0.0833133	-0.143433																													35.9	-158.691	-177.002	-149.536	-115.967
	36	-0.100708	-0.0152588	-0.0100708	-0.0640869	-0.0762939	-0.088501			36	-0.146484	-0.012207	-0.0213623	-0.0421142	-0.072632	-0.143433																													36	-149.536	-170.898	-143.433	-115.967
	36.1	-0.0976563	-0.0061035	-0.0167847	-0.0610352	-0.0701904	-0.088501			36.1	-0.137329	-0.0152588	-0.0152588	-0.0366211	-0.0790405	-0.143433																													36.1	-149.536	-173.95	-149.536	-106.812
	36.2	-0.106812	-0.0091553	-0.0167847	-0.0579834	-0.0732422	-0.0823975			36.2	-0.140381	-0.012207	-0.0152588	-0.0311279	-0.0811769	-0.140381																													36.2	-152.588	-180.054	-149.536	-112.915
	36.3	-0.0976563	-0.0091553	-0.0100708	-0.0610352	-0.0732422	-0.0762939			36.3	-0.134277	-0.0091553	-0.0152588	-0.0384521	-0.0811769	-0.131226																													36.3	-155.64	-170.898	-149.536	-122.07
	36.4	-0.0854492	-0.012207	-0.0100708	-0.0640869	-0.0640869	-0.088501			36.4	-0.140381	-0.0152588	-0.0183105	-0.0384521	-0.0790405	-0.128174																													36.4	-149.536	-167.847	-146.484	-119.019
	36.5	-0.0946045	-0.0152588	-0.0167847	-0.0640869	-0.0671387	-0.0793457			36.5	-0.131226	-0.0030518	-0.0152588	-0.0384521	-0.0769041	-0.140381																													36.5	-146.484	-167.847	-143.433	-112.915
	36.6	-0.0946045	-0.0091553	-0.0134277	-0.0518799	-0.0671387	-0.0762939			36.6	-0.131226	-0.0091553	-0.0183105	-0.03479	-0.0747684	-0.131226																													36.6	-146.484	-164.795	-146.484	-112.915
	36.7	-0.0976563	-0.0152588	-0.0167847	-0.0610352	-0.0640869	-0.088501			36.7	-0.131226	-0.0152588	-0.0152588	-0.0366211	-0.0747684	-0.131226																													36.7	-152.588	-167.847	-140.381	-119.019
	36.8	-0.0946045	-0.0091553	-0.003357	-0.0579834	-0.0671387	-0.0823975			36.8	-0.128174	-0.0244141	-0.0213623	-0.03479	-0.0790405	-0.131226																													36.8	-143.433	-167.847	-140.381	-112.915
	36.9	-0.0946045	-0.0061035	-0.0201416	-0.0488281	-0.0671387	-0.0793457			36.9	-0.131226	-0.0152588	-0.0213623	-0.032959	-0.072632	-0.131226																													36.9	-146.484	-161.743	-149.536	-109.863
	37	-0.088501	-0.0061035	-0.0067139	-0.0701904	-0.0762939	-0.0823975			37	-0.12207	-0.0091553	-0.012207	-0.0384521	-0.0704956	-0.131226																													37	-149.536	-158.691	-140.381	-109.863
	37.1	-0.0854492	-0.0030518	-0.0067139	-0.0549316	-0.0640869	-0.0762939			37.1	-0.119019	-0.0152588	-0.012207	-0.0384521	-0.0747684	-0.131226																													37.1	-140.381	-167.847	-143.433	-100.708
	37.2	-0.0976563	-0.0061035	-0.0067139	-0.0579834	-0.0610352	-0.0793457			37.2	-0.128174	-0.0152588	-0.0183105	-0.0292969	-0.0769041	-0.12207																													37.2	-146.484	-164.795	-137.329	-103.76
	37.3	-0.0915527	-0.0091553	0	-0.0457764	-0.0701904	-0.0762939			37.3	-0.128174	-0.0061035	-0.0152588	-0.03479	-0.072632	-0.112915																													37.3	-143.433	-158.691	-134.277	-106.812
	37.4	-0.0823975	-0.0030518	-0.0067139	-0.0610352	-0.0640869	-0.0793457			37.4	-0.119019	-0.0152588	-0.0183105	-0.0366211	-0.072632	-0.125122																													37.4	-140.381	-161.743	-140.381	-103.76
	37.5	-0.088501	-0.0030518	-0.003357	-0.0610352	-0.0579834	-0.0793457			37.5	-0.128174	-0.0183105	-0.012207	-0.032959	-0.0769041	-0.128174																													37.5	-143.433	-167.847	-137.329	-106.812
	37.6	-0.0915527	-0.0030518	-0.0167847	-0.0549316	-0.0610352	-0.0701904			37.6	-0.128174	-0.0061035	-0.0152588	-0.0274658	-0.072632	-0.12207																													37.6	-143.433	-161.743	-143.433	-103.76
	37.7	-0.088501	-0.0030518	-0.003357	-0.0549316	-0.0610352	-0.0793457			37.7	-0.125122	-0.012207	-0.0183105	-0.0311279	-0.072632	-0.106812																													37.7	-143.433	-155.64	-143.433	-100.708
	37.8	-0.0854492	-0.0061035	-0.0100708	-0.0610352	-0.0488281	-0.0762939			37.8	-0.119019	-0.0152588	-0.0152588	-0.0311279	-0.0662232	-0.125122																													37.8	-140.381	-155.64	-140.381	-97.6563
	37.9	-0.0915527	0.00305176	-0.0100708	-0.0579834	-0.0579834	-0.0701904			37.9	-0.119019	-0.0091553	-0.012207	-0.0311279	-0.0683594	-0.12207																													37.9	-140.381	-155.64	-140.381	-97.6563
	38	-0.0946045	-0.0091553	-0.0067139	-0.0488281	-0.0671387	-0.0793457			38	-0.125122	-0.0091553	-0.0152588	-0.0292969	-0.0747684	-0.125122																													38	-143.433	-158.691	-128.174	-106.812
	38.1	-0.088501	-0.0030518	-0.0100708	-0.0549316	-0.0640869	-0.0701904			38.1	-0.115967	-0.0091553	-0.0183105	-0.032959	-0.0640869	-0.12207																													38.1	-134.277	-158.691	-128.174	-94.6045
	38.2	-0.0823975	-0.0091553	-0.0067139	-0.0518799	-0.0610352	-0.0701904			38.2	-0.119019	-0.0152588	-0.0152588	-0.0274658	-0.0683594	-0.128174																													38.2	-143.433	-152.588	-146.484	-97.6563
	38.3	-0.0823975	-0.0030518	-0.0100708	-0.0518799	-0.0640869	-0.0732422			38.3	-0.112915	-0.0152588	-0.0091553	-0.0292969	-0.0683594	-0.119019																													38.3	-140.381	-161.743	-140.381	-103.76
	38.4	-0.0762939	-0.0091553	0	-0.0549316	-0.0579834	-0.0671387			38.4	-0.119019	-0.0091553	-0.012207	-0.03479	-0.0662232	-0.12207																													38.4	-131.226	-155.64	-125.122	-103.76
	38.5	-0.0823975	-0.0061035	0.00335694	-0.0488281	-0.0579834	-0.0701904			38.5	-0.109863	-0.0091553	-0.0152588	-0.0274658	-0.0683594	-0.119019																													38.5	-134.277	-149.536	-134.277	-91.5527
	38.6	-0.0854492	0.00305176	0	-0.0488281	-0.0549316	-0.0671387			38.6	-0.109863	0	-0.012207	-0.0274658	-0.0640869	-0.106812																													38.6	-134.277	-155.64	-134.277	-94.6045
	38.7	-0.0854492	-0.0061035	-0.003357	-0.0427246	-0.0579834	-0.0671387			38.7	-0.112915	-0.0152588	-0.0152588	-0.032959	-0.0619507	-0.10376																													38.7	-125.122	-146.484	-119.019	-94.6045
	38.8	-0.0854492	-0.0091553	-0.003357	-0.0457764	-0.0610352	-0.0671387			38.8	-0.10376	-0.012207	-0.0061035	-0.0292969	-0.0662232	-0.115967																													38.8	-128.174	-146.484	-131.226	-100.708
	38.9	-0.0854492	-0.0091553	0	-0.0488281	-0.0610352	-0.0671387			38.9	-0.10376	-0.0091553	-0.0152588	-0.0274658	-0.0662232	-0.112915																													38.9	-131.226	-146.484	-131.226	-88.501
	39	-0.0823975	0	-0.0167847	-0.0396729	-0.0579834	-0.0640869			39	-0.112915	-0.0030518	-0.012207	-0.032959	-0.0683594	-0.109863																													39	-119.019	-152.588	-125.122	-94.6045
	39.1	-0.0793457	-0.0030518	0	-0.0518799	-0.0518799	-0.0579834			39.1	-0.10376	-0.0183105	-0.0152588	-0.0292969	-0.0662232	-0.10376																													39.1	-125.122	-152.588	-131.226	-97.6563
	39.2	-0.0823975	-0.0091553	0	-0.0457764	-0.0488281	-0.0671387			39.2	-0.10376	-0.0091553	-0.0183105	-0.0274658	-0.0640869	-0.112915																													39.2	-131.226	-143.433	-131.226	-91.5527
	39.3	-0.0793457	-0.012207	-0.0134277	-0.0396729	-0.0549316	-0.0579834			39.3	-0.10376	-0.0091553	-0.012207	-0.0274658	-0.0619507	-0.10376																													39.3	-119.019	-140.381	-128.174	-100.708
	39.4	-0.0793457	-0.0061035	-0.003357	-0.0457764	-0.0488281	-0.0671387			39.4	-0.100708	-0.0091553	-0.012207	-0.0311279	-0.0662232	-0.100708																													39.4	-122.07	-143.433	-125.122	-91.5527
	39.5	-0.0793457	-0.0091553	0.00671387	-0.0457764	-0.0549316	-0.0732422			39.5	-0.100708	-0.0091553	-0.0091553	-0.0219727	-0.0619507	-0.106812																													39.5	-125.122	-149.536	-125.122	-91.5527
	39.6	-0.0762939	0	-0.0067139	-0.0396729	-0.0549316	-0.0701904			39.6	-0.10376	-0.0061035	-0.0091553	-0.0219727	-0.0576783	-0.106812																													39.6	-119.019	-149.536	-119.019	-88.501
	39.7	-0.0854492	0	-0.0100708	-0.0457764	-0.0579834	-0.0640869			39.7	-0.10376	-0.0061035	-0.0091553	-0.0311279	-0.0619507	-0.10376																													39.7	-109.863	-143.433	-122.07	-91.5527
	39.8	-0.0732422	0	-0.0067139	-0.0457764	-0.0518799	-0.0640869			39.8	-0.100708	-0.0183105	-0.0061035	-0.0311279	-0.0640869	-0.10376																													39.8	-122.07	-146.484	-131.226	-91.5527
	39.9	-0.0823975	-0.0091553	0	-0.0457764	-0.0579834	-0.0640869			39.9	-0.10376	-0.0030518	-0.0183105	-0.0219727	-0.055542	-0.0976563																													39.9	-122.07	-137.329	-122.07	-91.5527
	40	-0.0732422	-0.0061035	-0.0100708	-0.0457764	-0.0518799	-0.0671387			40	-0.10376	-0.0030518	-0.0152588	-0.0238037	-0.0619507	-0.100708																													40	-109.863	-140.381	-115.967	-94.6045
	40.1	-0.0793457	0	-0.0100708	-0.0396729	-0.0579834	-0.0610352			40.1	-0.100708	-0.0091553	-0.0061035	-0.0292969	-0.0576783	-0.10376																													40.1	-122.07	-149.536	-125.122	-88.501
	40.2	-0.0823975	-0.0091553	-0.003357	-0.0427246	-0.0427246	-0.0549316			40.2	-0.0976563	-0.0030518	-0.0061035	-0.0256348	-0.0619507	-0.0976563																													40.2	-122.07	-131.226	-119.019	-97.6563
	40.3	-0.0793457	-0.0030518	-0.0067139	-0.0335693	-0.0518799	-0.0610352			40.3	-0.100708	0.00305176	-0.012207	-0.0238037	-0.0619507	-0.0946045																													40.3	-115.967	-137.329	-115.967	-97.6563
	40.4	-0.0732422	0	-0.0067139	-0.0396729	-0.0457764	-0.0640869			40.4	-0.10376	-0.0030518	-0.0091553	-0.0292969	-0.0598144	-0.0946045																													40.4	-115.967	-137.329	-112.915	-88.501
	40.5	-0.0762939	0	-0.003357	-0.0457764	-0.0488281	-0.0610352			40.5	-0.106812	-0.0091553	-0.0061035	-0.0274658	-0.0491333	-0.10376																													40.5	-122.07	-128.174	-119.019	-88.501
	40.6	-0.0701904	-0.0091553	-0.0067139	-0.0427246	-0.0518799	-0.0610352			40.6	-0.100708	-0.0030518	-0.012207	-0.0219727	-0.055542	-0.0915527																													40.6	-106.812	-137.329	-122.07	-88.501
	40.7	-0.0701904	0.00305176	-0.0167847	-0.0305176	-0.0457764	-0.0579834			40.7	-0.0976563	-0.0030518	-0.0030518	-0.0274658	-0.0576783	-0.0915527																													40.7	-109.863	-131.226	-109.863	-88.501
	40.8	-0.0701904	0	0.00335694	-0.0366211	-0.0457764	-0.0701904			40.8	-0.0976563	-0.0061035	-0.0152588	-0.0256348	-0.055542	-0.106812																													40.8	-119.019	-134.277	-115.967	-85.4492
	40.9	-0.0640869	0.00610352	-0.0134277	-0.0335693	-0.0366211	-0.0610352			40.9	-0.0976563	-0.0030518	-0.0183105	-0.0183106	-0.0534057	-0.0976563																													40.9	-115.967	-137.329	-115.967	-91.5527
	41	-0.0671387	0.00305176	-0.0067139	-0.0366211	-0.0427246	-0.0579834			41	-0.100708	-0.0091553	-0.012207	-0.0219727	-0.0512695	-0.100708																													41	-106.812	-140.381	-106.812	-88.501
	41.1	-0.0610352	0.00610352	-0.0100708	-0.0396729	-0.0457764	-0.0549316			41.1	-0.0915527	-0.0061035	-0.0091553	-0.0256348	-0.0619507	-0.088501																													41.1	-109.863	-134.277	-119.019	-91.5527
	41.2	-0.0732422	0	0.00671387	-0.0396729	-0.0366211	-0.0518799			41.2	-0.0946045	-0.012207	-0.012207	-0.0238037	-0.0619507	-0.0976563																													41.2	-112.915	-134.277	-115.967	-85.4492
	41.3	-0.0640869	-0.0030518	-0.003357	-0.0305176	-0.0427246	-0.0488281			41.3	-0.0915527	0	-0.0091553	-0.0219727	-0.0534057	-0.0915527																													41.3	-106.812	-134.277	-112.915	-82.3975
	41.4	-0.0579834	0	-0.0100708	-0.0366211	-0.0427246	-0.0671387			41.4	-0.0915527	-0.0030518	-0.0091553	-0.0292969	-0.0512695	-0.0976563																													41.4	-115.967	-134.277	-112.915	-79.3457
	41.5	-0.0640869	0.00305176	0	-0.0366211	-0.0457764	-0.0518799			41.5	-0.0915527	-0.0061035	-0.012207	-0.0238037	-0.0534057	-0.0976563																													41.5	-125.122	-134.277	-103.76	-85.4492
	41.6	-0.0671387	0	-0.003357	-0.0396729	-0.0396729	-0.0549316			41.6	-0.0915527	-0.0030518	-0.0061035	-0.0219727	-0.0512695	-0.0854492																													41.6	-112.915	-125.122	-103.76	-85.4492
	41.7	-0.0701904	-0.0030518	-0.0067139	-0.0366211	-0.0457764	-0.0579834			41.7	-0.088501	-0.0030518	-0.012207	-0.0256348	-0.0534057	-0.0946045																													41.7	-112.915	-128.174	-103.76	-85.4492
	41.8	-0.0579834	0.00610352	0	-0.0335693	-0.0488281	-0.0549316			41.8	-0.0976563	-0.0061035	-0.0091553	-0.0238037	-0.0469971	-0.100708																													41.8	-119.019	-128.174	-109.863	-85.4492
	41.9	-0.0610352	0.00915527	0.00335694	-0.0335693	-0.0366211	-0.0518799			41.9	-0.088501	0	-0.0091553	-0.0238037	-0.0619507	-0.0915527																													41.9	-109.863	-119.019	-119.019	-85.4492
	42	-0.0579834	-0.0030518	0.00335694	-0.0366211	-0.0396729	-0.0579834			42	-0.0854492	-0.0030518	-0.0061035	-0.0201416	-0.055542	-0.0915527																													42	-103.76	-122.07	-103.76	-82.3975
	42.1	-0.0610352	0.00915527	-0.003357	-0.0366211	-0.0366211	-0.0488281			42.1	-0.088501	-0.0091553	-0.012207	-0.0292969	-0.0534057	-0.0946045																													42.1	-115.967	-128.174	-109.863	-91.5527
	42.2	-0.0640869	0.00610352	0.0100708	-0.0366211	-0.0396729	-0.0579834			42.2	-0.088501	-0.0061035	-0.012207	-0.0238037	-0.0512695	-0.088501																													42.2	-119.019	-119.019	-109.863	-88.501
	42.3	-0.0671387	0.00305176	0	-0.0396729	-0.0305176	-0.0488281			42.3	-0.0915527	0	-0.012207	-0.0164795	-0.0534057	-0.0946045																													42.3	-106.812	-122.07	-103.76	-85.4492
	42.4	-0.0671387	0	-0.003357	-0.0366211	-0.0366211	-0.0518799			42.4	-0.0915527	0	-0.012207	-0.0201416	-0.0534057	-0.088501																													42.4	-103.76	-122.07	-100.708	-79.3457
	42.5	-0.0610352	0.012207	0.00671387	-0.0366211	-0.0396729	-0.0457764			42.5	-0.088501	-0.0061035	-0.0091553	-0.0238037	-0.0512695	-0.0854492																													42.5	-109.863	-125.122	-103.76	-76.2939
	42.6	-0.0610352	0.00915527	0.0167847	-0.0396729	-0.0366211	-0.0518799			42.6	-0.088501	-0.0030518	-0.012207	-0.0219727	-0.0534057	-0.0823975																													42.6	-103.76	-119.019	-97.6563	-85.4492
	42.7	-0.0640869	0.00610352	0.00335694	-0.0335693	-0.0457764	-0.0549316			42.7	-0.0854492	-0.0030518	-0.012207	-0.0201416	-0.0534057	-0.088501																													42.7	-109.863	-122.07	-100.708	-76.2939
	42.8	-0.0671387	0.00915527	0.00335694	-0.0335693	-0.0396729	-0.0579834			42.8	-0.0854492	0	-0.0091553	-0.0183106	-0.0469971	-0.0915527																													42.8	-109.863	-122.07	-103.76	-85.4492
	42.9	-0.0610352	0.00305176	-0.003357	-0.0335693	-0.0335693	-0.0488281			42.9	-0.0793457	-0.0030518	-0.0152588	-0.0164795	-0.0534057	-0.088501																													42.9	-100.708	-128.174	-100.708	-85.4492
	43	-0.0579834	0.00305176	0	-0.0244141	-0.0305176	-0.0488281			43	-0.0823975	-0.0061035	-0.0091553	-0.0183106	-0.0534057	-0.0915527																													43	-106.812	-122.07	-100.708	-85.4492
	43.1	-0.0518799	-0.0030518	0.0100708	-0.0335693	-0.0366211	-0.0549316			43.1	-0.0793457	-0.0061035	-0.0091553	-0.0219727	-0.0491333	-0.088501																													43.1	-112.915	-119.019	-100.708	-85.4492
	43.2	-0.0579834	-0.0030518	0	-0.0244141	-0.0427246	-0.0549316			43.2	-0.0823975	-0.0061035	-0.0030518	-0.0219727	-0.0491333	-0.0946045																													43.2	-106.812	-119.019	-97.6563	-85.4492
	43.3	-0.0640869	-0.0030518	0.00671387	-0.0335693	-0.0427246	-0.0518799			43.3	-0.0732422	0.00305176	-0.012207	-0.0164795	-0.0512695	-0.0854492																													43.3	-103.76	-119.019	-91.5527	-85.4492
	43.4	-0.0579834	0.00305176	0.00335694	-0.0274658	-0.0396729	-0.0457764			43.4	-0.0854492	0.00305176	-0.0091553	-0.0183106	-0.055542	-0.088501																													43.4	-106.812	-122.07	-94.6045	-88.501
	43.5	-0.0579834	-0.0061035	0.00335694	-0.0274658	-0.0335693	-0.0518799			43.5	-0.0915527	-0.0091553	-0.012207	-0.0238037	-0.0469971	-0.0854492																													43.5	-106.812	-109.863	-97.6563	-82.3975
	43.6	-0.0671387	0.00305176	0	-0.0274658	-0.0335693	-0.0488281			43.6	-0.0793457	0	-0.012207	-0.0201416	-0.0491333	-0.088501																													43.6	-100.708	-122.07	-91.5527	-82.3975
	43.7	-0.0610352	0.00610352	0	-0.0305176	-0.0366211	-0.0366211			43.7	-0.0823975	0.00305176	-0.0152588	-0.0164795	-0.0491333	-0.088501																													43.7	-109.863	-115.967	-82.3975	-76.2939
	43.8	-0.0671387	0.00610352	-0.003357	-0.0244141	-0.0366211	-0.0457764			43.8	-0.0793457	0	-0.012207	-0.0164795	-0.0491333	-0.0854492																													43.8	-103.76	-109.863	-85.4492	-79.3457
	43.9	-0.0610352	0.00915527	0.00335694	-0.0305176	-0.0396729	-0.0488281			43.9	-0.0762939	0	-0.012207	-0.0183106	-0.0469971	-0.0854492																													43.9	-97.6563	-103.76	-88.501	-82.3975
	44	-0.0640869	0.00305176	0.00335694	-0.0305176	-0.0396729	-0.0518799			44	-0.0762939	-0.0061035	-0.012207	-0.0183106	-0.0448608	-0.0854492																													44	-103.76	-112.915	-85.4492	-79.3457
	44.1	-0.0488281	0.00610352	0	-0.0274658	-0.0396729	-0.0457764			44.1	-0.0793457	-0.0061035	0	-0.0219727	-0.0491333	-0.0854492																													44.1	-106.812	-109.863	-94.6045	-82.3975
	44.2	-0.0610352	0.00915527	0.00335694	-0.0305176	-0.0396729	-0.0457764			44.2	-0.0854492	0.00610352	-0.0061035	-0.0201416	-0.0491333	-0.0793457																													44.2	-103.76	-103.76	-88.501	-79.3457
	44.3	-0.0610352	0	0	-0.0244141	-0.0366211	-0.0457764			44.3	-0.0793457	0.00610352	-0.0152588	-0.0164795	-0.0512695	-0.0854492																													44.3	-94.6045	-112.915	-85.4492	-79.3457
	44.4	-0.0549316	0.00915527	0	-0.0244141	-0.0366211	-0.0488281			44.4	-0.088501	0	-0.012207	-0.0238037	-0.0427246	-0.0854492																													44.4	-100.708	-109.863	-88.501	-79.3457
	44.5	-0.0488281	0.00610352	-0.0067139	-0.0213623	-0.0427246	-0.0488281			44.5	-0.0793457	-0.0030518	-0.0091553	-0.0238037	-0.0469971	-0.088501																													44.5	-100.708	-106.812	-88.501	-79.3457
	44.6	-0.0549316	0	-0.0067139	-0.0213623	-0.0396729	-0.0488281			44.6	-0.0762939	0.00305176	-0.012207	-0.0164795	-0.0491333	-0.0762939																													44.6	-100.708	-112.915	-82.3975	-76.2939
	44.7	-0.0579834	0	0.00335694	-0.0274658	-0.0335693	-0.0396729			44.7	-0.0732422	0.012207	-0.0061035	-0.0146485	-0.0405884	-0.0762939																													44.7	-106.812	-112.915	-85.4492	-67.1387
	44.8	-0.0579834	0.00610352	-0.003357	-0.0274658	-0.0366211	-0.0488281			44.8	-0.0793457	-0.0061035	-0.0061035	-0.0219727	-0.0469971	-0.0762939																													44.8	-103.76	-109.863	-91.5527	-79.3457
	44.9	-0.0579834	0.0183105	0.00335694	-0.0244141	-0.0335693	-0.0518799			44.9	-0.0762939	-0.0030518	-0.0061035	-0.0183106	-0.0427246	-0.0823975																													44.9	-97.6563	-109.863	-91.5527	-76.2939
	45	-0.0579834	0	0	-0.0213623	-0.0274658	-0.0518799			45	-0.0732422	0.00610352	-0.0091553	-0.0219727	-0.0427246	-0.0793457																													45	-91.5527	-112.915	-82.3975	-76.2939
	45.1	-0.0549316	0.00305176	0.00335694	-0.0244141	-0.0305176	-0.0427246			45.1	-0.0762939	0.00305176	-0.0030518	-0.0183106	-0.0448608	-0.0732422																													45.1	-103.76	-112.915	-85.4492	-79.3457
	45.2	-0.0549316	0.00610352	-0.003357	-0.0244141	-0.0335693	-0.0427246			45.2	-0.088501	0.00915527	-0.0091553	-0.0256348	-0.0469971	-0.0823975																													45.2	-94.6045	-109.863	-82.3975	-76.2939
	45.3	-0.0549316	0	0.0100708	-0.0244141	-0.0366211	-0.0488281			45.3	-0.0823975	0.00915527	-0.0091553	-0.0183106	-0.0427246	-0.0762939																													45.3	-103.76	-106.812	-79.3457	-70.1904
	45.4	-0.0579834	0.00305176	0.00335694	-0.0244141	-0.0305176	-0.0457764			45.4	-0.0732422	0	-0.0030518	-0.0183106	-0.0427246	-0.0762939																													45.4	-91.5527	-100.708	-85.4492	-76.2939
	45.5	-0.0579834	0.00915527	-0.0100708	-0.0244141	-0.0366211	-0.0427246			45.5	-0.0793457	0	0	-0.0219727	-0.0469971	-0.0701904																													45.5	-100.708	-103.76	-91.5527	-73.2422
	45.6	-0.0579834	0.00915527	0.00671387	-0.0244141	-0.0305176	-0.0457764			45.6	-0.0762939	-0.0091553	-0.0091553	-0.0183106	-0.0534057	-0.0793457																													45.6	-94.6045	-109.863	-82.3975	-70.1904
	45.7	-0.0549316	0	0.00335694	-0.0213623	-0.0213623	-0.0488281			45.7	-0.0701904	0.00610352	-0.012207	-0.0183106	-0.0405884	-0.0823975																													45.7	-94.6045	-103.76	-85.4492	-67.1387
	45.8	-0.0549316	-0.0030518	0	-0.0183105	-0.0305176	-0.0457764			45.8	-0.0701904	-0.0030518	-0.0061035	-0.0238037	-0.0427246	-0.0762939																													45.8	-97.6563	-100.708	-85.4492	-79.3457
	45.9	-0.0549316	0.00305176	-0.0067139	-0.0183105	-0.0244141	-0.0457764			45.9	-0.0762939	-0.0061035	-0.0030518	-0.0201416	-0.0469971	-0.0732422																													45.9	-97.6563	-97.6563	-79.3457	-73.2422
	46	-0.0549316	0.00915527	-0.003357	-0.0213623	-0.0244141	-0.0366211			46	-0.0762939	0	-0.0091553	-0.0183106	-0.0469971	-0.0762939																													46	-94.6045	-97.6563	-79.3457	-76.2939
	46.1	-0.0457764	0.00610352	-0.003357	-0.012207	-0.0213623	-0.0488281			46.1	-0.0732422	-0.0030518	-0.0091553	-0.0164795	-0.0405884	-0.0732422																													46.1	-97.6563	-103.76	-76.2939	-79.3457
	46.2	-0.0488281	0	0	-0.0244141	-0.0213623	-0.0427246			46.2	-0.0762939	0	0	-0.0183106	-0.0384521	-0.0732422																													46.2	-94.6045	-94.6045	-79.3457	-70.1904
	46.3	-0.0518799	0.00915527	-0.003357	-0.0183105	-0.0274658	-0.0396729			46.3	-0.0701904	0.00610352	-0.0213623	-0.0201416	-0.0427246	-0.0640869																													46.3	-94.6045	-97.6563	-82.3975	-67.1387
	46.4	-0.0488281	0.00305176	0.0100708	-0.012207	-0.0213623	-0.0396729			46.4	-0.0671387	-0.0091553	-0.0091553	-0.0164795	-0.0427246	-0.0762939																													46.4	-94.6045	-97.6563	-82.3975	-79.3457
	46.5	-0.0457764	0.00610352	0	-0.0061035	-0.0274658	-0.0396729			46.5	-0.0732422	0	0.00305176	-0.0183106	-0.0405884	-0.0701904																													46.5	-88.501	-94.6045	-76.2939	-67.1387
	46.6	-0.0457764	0.00305176	0	-0.0244141	-0.0183105	-0.0427246			46.6	-0.0732422	-0.0030518	-0.0091553	-0.0183106	-0.0427246	-0.0762939																													46.6	-91.5527	-100.708	-70.1904	-61.0352
	46.7	-0.0488281	0.00610352	0.00671387	-0.0183105	-0.0183105	-0.0396729			46.7	-0.0640869	0	-0.0061035	-0.0164795	-0.0448608	-0.0732422																													46.7	-85.4492	-100.708	-82.3975	-57.9834
	46.8	-0.0488281	0.00610352	-0.003357	-0.012207	-0.0244141	-0.0427246			46.8	-0.0671387	-0.0030518	-0.0091553	-0.0201416	-0.0427246	-0.0640869																													46.8	-91.5527	-88.501	-73.2422	-67.1387
	46.9	-0.0518799	0.00610352	-0.003357	-0.0152588	-0.0183105	-0.0427246			46.9	-0.0671387	-0.012207	-0.0152588	-0.0201416	-0.0448608	-0.0732422																													46.9	-88.501	-91.5527	-70.1904	-61.0352
	47	-0.0549316	0.012207	-0.0067139	-0.012207	-0.0183105	-0.0335693			47	-0.0671387	-0.0061035	-0.0152588	-0.0183106	-0.0448608	-0.0732422																													47	-94.6045	-97.6563	-85.4492	-64.0869
	47.1	-0.0396729	0.00305176	0.00335694	-0.012207	-0.0244141	-0.0396729			47.1	-0.0671387	-0.0061035	-0.0091553	-0.0128174	-0.0427246	-0.0762939																													47.1	-88.501	-100.708	-82.3975	-70.1904
	47.2	-0.0457764	0.0152588	0	-0.0152588	-0.0244141	-0.0396729			47.2	-0.0671387	-0.0091553	-0.0030518	-0.0183106	-0.0384521	-0.0732422																													47.2	-85.4492	-91.5527	-79.3457	-67.1387
	47.3	-0.0457764	0.012207	-0.003357	-0.0213623	-0.0244141	-0.0366211			47.3	-0.0732422	-0.0030518	-0.0061035	-0.0183106	-0.0427246	-0.0671387																													47.3	-85.4492	-91.5527	-73.2422	-73.2422
	47.4	-0.0488281	0.00305176	0.00335694	-0.012207	-0.0305176	-0.0335693			47.4	-0.0640869	0.00610352	-0.0061035	-0.0183106	-0.0363159	-0.0762939																													47.4	-88.501	-91.5527	-79.3457	-67.1387
	47.5	-0.0488281	0	0.00671387	-0.0213623	-0.0274658	-0.0366211			47.5	-0.0671387	0	-0.0061035	-0.0164795	-0.0405884	-0.0732422																													47.5	-82.3975	-88.501	-70.1904	-64.0869
	47.6	-0.0427246	0.00305176	0	-0.0152588	-0.0274658	-0.0457764			47.6	-0.0701904	-0.0061035	-0.0061035	-0.0164795	-0.0384521	-0.0701904																													47.6	-88.501	-91.5527	-76.2939	-57.9834
	47.7	-0.0457764	0.00305176	0	-0.0213623	-0.0244141	-0.0427246			47.7	-0.0701904	0	-0.0061035	-0.0183106	-0.0448608	-0.0671387																													47.7	-97.6563	-82.3975	-79.3457	-61.0352
	47.8	-0.0488281	0.00610352	0.00335694	-0.0213623	-0.0244141	-0.0366211			47.8	-0.0610352	0	-0.0061035	-0.0201416	-0.0341797	-0.0732422																													47.8	-79.3457	-91.5527	-73.2422	-61.0352
	47.9	-0.0427246	0.00610352	-0.003357	-0.0183105	-0.0213623	-0.0396729			47.9	-0.0701904	0.00610352	-0.0030518	-0.0146485	-0.0363159	-0.0762939																													47.9	-79.3457	-91.5527	-70.1904	-67.1387
	48	-0.0488281	0.012207	0	-0.0152588	-0.0213623	-0.0366211			48	-0.0701904	-0.0030518	-0.012207	-0.0091553	-0.0384521	-0.0671387																													48	-88.501	-85.4492	-73.2422	-64.0869
	48.1	-0.0396729	0.0152588	0.00335694	-0.0152588	-0.0183105	-0.0335693			48.1	-0.0671387	0.00610352	-0.0091553	-0.0146485	-0.0405884	-0.0701904																													48.1	-91.5527	-91.5527	-73.2422	-64.0869
	48.2	-0.0366211	0.00610352	0	-0.0213623	-0.0274658	-0.0366211			48.2	-0.0640869	0	0	-0.0128174	-0.0384521	-0.0701904																													48.2	-79.3457	-85.4492	-64.0869	-57.9834
	48.3	-0.0488281	0.012207	0.00335694	-0.0183105	-0.0274658	-0.0335693			48.3	-0.0671387	0	-0.0061035	-0.0164795	-0.0384521	-0.0701904																													48.3	-82.3975	-85.4492	-73.2422	-70.1904
	48.4	-0.0457764	0.00915527	-0.003357	-0.0183105	-0.0274658	-0.0305176			48.4	-0.0579834	-0.0091553	-0.0091553	-0.0128174	-0.0363159	-0.0701904																													48.4	-85.4492	-79.3457	-70.1904	-61.0352
	48.5	-0.0518799	0.00610352	0	-0.012207	-0.0213623	-0.0427246			48.5	-0.0701904	-0.0030518	-0.0030518	-0.0128174	-0.0341797	-0.0671387																													48.5	-82.3975	-82.3975	-73.2422	-57.9834
	48.6	-0.0488281	0.00915527	0	-0.0183105	-0.0213623	-0.0427246			48.6	-0.0671387	-0.0030518	0	-0.0183106	-0.0384521	-0.0640869																													48.6	-82.3975	-82.3975	-70.1904	-70.1904
	48.7	-0.0396729	0.012207	0.00335694	-0.0213623	-0.0244141	-0.0335693			48.7	-0.0762939	0	-0.0091553	-0.0109863	-0.0384521	-0.0701904																													48.7	-82.3975	-85.4492	-82.3975	-64.0869
	48.8	-0.0366211	0.00610352	0.00671387	-0.0183105	-0.0183105	-0.0366211			48.8	-0.0579834	0	-0.0061035	-0.0109863	-0.0363159	-0.0640869																													48.8	-82.3975	-82.3975	-73.2422	-57.9834
	48.9	-0.0488281	0.00915527	-0.0067139	-0.012207	-0.0152588	-0.0396729			48.9	-0.0671387	0.00305176	-0.0091553	-0.0164795	-0.0341797	-0.0579834																													48.9	-79.3457	-88.501	-67.1387	-64.0869
	49	-0.0549316	0.012207	0	-0.0091553	-0.0152588	-0.0396729			49	-0.0671387	-0.0091553	-0.0030518	-0.0183106	-0.0405884	-0.0610352																													49	-85.4492	-85.4492	-79.3457	-64.0869
	49.1	-0.0457764	0.00305176	0.00671387	-0.0183105	-0.0213623	-0.0335693			49.1	-0.0549316	0.00305176	-0.0061035	-0.0073242	-0.0363159	-0.0610352																													49.1	-82.3975	-79.3457	-73.2422	-57.9834
	49.2	-0.0396729	0.00305176	0.00671387	-0.0213623	-0.0183105	-0.0427246			49.2	-0.0701904	-0.0030518	-0.0061035	-0.0109863	-0.0363159	-0.0732422																													49.2	-85.4492	-79.3457	-64.0869	-51.8799
	49.3	-0.0396729	0.00305176	0.00335694	-0.0152588	-0.0183105	-0.0457764			49.3	-0.0701904	-0.0091553	-0.012207	-0.0238037	-0.0341797	-0.0671387																													49.3	-85.4492	-79.3457	-70.1904	-54.9316
	49.4	-0.0457764	0.012207	0.00671387	-0.0183105	-0.0213623	-0.0335693			49.4	-0.0579834	0	-0.0061035	-0.0146485	-0.0427246	-0.0640869																													49.4	-91.5527	-79.3457	-73.2422	-61.0352
	49.5	-0.0457764	0.00610352	0	-0.0183105	-0.0183105	-0.0366211			49.5	-0.0579834	0	0	-0.0128174	-0.0363159	-0.0701904																													49.5	-79.3457	-82.3975	-67.1387	-51.8799
	49.6	-0.0457764	0.00915527	0.00335694	-0.0183105	-0.0244141	-0.0335693			49.6	-0.0610352	-0.0061035	-0.0061035	-0.0183106	-0.0384521	-0.0671387																													49.6	-82.3975	-70.1904	-70.1904	-64.0869
	49.7	-0.0396729	0.00915527	0.00335694	-0.0183105	-0.0213623	-0.0335693			49.7	-0.0640869	-0.0061035	-0.012207	-0.0146485	-0.0363159	-0.0671387																													49.7	-88.501	-79.3457	-73.2422	-48.8281
	49.8	-0.0396729	0.00610352	0	-0.0091553	-0.0183105	-0.0396729			49.8	-0.0610352	-0.0061035	-0.0030518	-0.0128174	-0.0363159	-0.0640869																													49.8	-70.1904	-76.2939	-67.1387	-51.8799
	49.9	-0.0518799	0.00610352	0.00671387	-0.0091553	-0.0152588	-0.0396729			49.9	-0.0549316	0	0	-0.0146485	-0.0320435	-0.0610352																													49.9	-76.2939	-76.2939	-73.2422	-57.9834
	50	-0.0549316	0.012207	0.00671387	-0.0152588	-0.0213623	-0.0366211			50	-0.0671387	-0.0030518	-0.0091553	-0.0183106	-0.0341797	-0.0610352																													50	-79.3457	-82.3975	-73.2422	-54.9316
	50.1	-0.0488281	0.0183105	0.00335694	-0.012207	-0.0183105	-0.0335693			50.1	-0.0671387	0.00305176	-0.012207	-0.0109863	-0.0341797	-0.0701904																													50.1	-76.2939	-85.4492	-64.0869	-51.8799
	50.2	-0.0396729	0.00305176	0.00671387	-0.0183105	-0.0183105	-0.0305176			50.2	-0.0640869	0	-0.0061035	-0.0146485	-0.0320435	-0.0610352																													50.2	-76.2939	-76.2939	-64.0869	-51.8799
	50.3	-0.0457764	0.00610352	0	-0.0152588	-0.0183105	-0.0427246			50.3	-0.0579834	-0.0061035	-0.0030518	-0.0128174	-0.0341797	-0.0579834																													50.3	-73.2422	-76.2939	-73.2422	-54.9316
	50.4	-0.0457764	0.00915527	0	-0.0183105	-0.0183105	-0.0305176			50.4	-0.0579834	-0.0152588	-0.0091553	-0.0091553	-0.0341797	-0.0610352																													50.4	-70.1904	-79.3457	-70.1904	-48.8281
	50.5	-0.0396729	0	0.00335694	-0.0152588	-0.0183105	-0.0305176			50.5	-0.0549316	0	-0.0030518	-0.0109863	-0.0363159	-0.0610352																													50.5	-76.2939	-82.3975	-64.0869	-54.9316
	50.6	-0.0457764	0.00305176	0.00335694	-0.0061035	-0.0213623	-0.0366211			50.6	-0.0549316	0	0.00305176	-0.0183106	-0.0299072	-0.0640869																													50.6	-79.3457	-85.4492	-76.2939	-54.9316
	50.7	-0.0457764	0.00610352	0.00335694	-0.0183105	-0.0274658	-0.0335693			50.7	-0.0610352	0.00610352	-0.0061035	-0.0146485	-0.0363159	-0.0610352																													50.7	-79.3457	-76.2939	-70.1904	-51.8799
	50.8	-0.0427246	0.00610352	0.0100708	-0.0183105	-0.0213623	-0.0335693			50.8	-0.0640869	0.00305176	-0.0030518	-0.0091553	-0.0363159	-0.0457764																													50.8	-67.1387	-76.2939	-70.1904	-54.9316
	50.9	-0.0457764	0.00610352	0.00671387	-0.0152588	-0.0183105	-0.0335693			50.9	-0.0549316	0.00610352	-0.0061035	-0.0146485	-0.0299072	-0.0610352																													50.9	-76.2939	-76.2939	-76.2939	-54.9316
	51	-0.0518799	0.00610352	0.00335694	-0.0061035	-0.0152588	-0.0335693			51	-0.0610352	0.00305176	-0.0030518	-0.0128174	-0.0299072	-0.0610352																													51	-73.2422	-79.3457	-79.3457	-51.8799
	51.1	-0.0457764	0.00610352	0.00335694	-0.012207	-0.0213623	-0.0244141			51.1	-0.0640869	0	-0.0061035	-0.0109863	-0.0299072	-0.0549316																													51.1	-73.2422	-79.3457	-67.1387	-45.7764
	51.2	-0.0457764	0.00305176	0.00671387	-0.0091553	-0.0213623	-0.0366211			51.2	-0.0488281	0.00305176	-0.0061035	-0.0128174	-0.0320435	-0.0579834																													51.2	-73.2422	-79.3457	-67.1387	-42.7246
	51.3	-0.0457764	0.00915527	0.0100708	-0.0091553	-0.0152588	-0.0335693			51.3	-0.0579834	0.00305176	0	-0.0109863	-0.0363159	-0.0640869																													51.3	-73.2422	-76.2939	-61.0352	-51.8799
	51.4	-0.0457764	0.0152588	0	-0.0213623	-0.0213623	-0.0274658			51.4	-0.0579834	0	-0.0061035	-0.0146485	-0.0320435	-0.0579834																													51.4	-67.1387	-70.1904	-67.1387	-51.8799
	51.5	-0.0457764	0.00610352	0.00671387	-0.0030518	-0.0183105	-0.0305176			51.5	-0.0549316	-0.0030518	0.00305176	-0.0109863	-0.0341797	-0.0518799																													51.5	-64.0869	-76.2939	-57.9834	-42.7246
	51.6	-0.0488281	-0.0030518	0.0100708	-0.0091553	-0.0183105	-0.0335693			51.6	-0.0579834	0.00610352	0.00305176	-0.0164795	-0.0320435	-0.0579834																													51.6	-73.2422	-73.2422	-67.1387	-48.8281
	51.7	-0.0396729	0	0.00335694	-0.012207	-0.0274658	-0.0366211			51.7	-0.0549316	0.00305176	0	-0.0164795	-0.0320435	-0.0610352																													51.7	-64.0869	-67.1387	-64.0869	-39.6729
	51.8	-0.0396729	0.00915527	0.00335694	-0.0152588	-0.0213623	-0.0305176			51.8	-0.0579834	-0.0030518	-0.0061035	-0.0109863	-0.0341797	-0.0549316																													51.8	-70.1904	-73.2422	-64.0869	-48.8281
	51.9	-0.0396729	0	-0.003357	-0.0030518	-0.0152588	-0.0366211			51.9	-0.0549316	-0.0030518	0.00610352	-0.0109863	-0.027771	-0.0610352																													51.9	-64.0869	-76.2939	-64.0869	-42.7246
	52	-0.0427246	0.00305176	0	-0.0091553	-0.0152588	-0.0305176			52	-0.0549316	0.00305176	0	-0.0128174	-0.027771	-0.0518799																													52	-70.1904	-70.1904	-76.2939	-42.7246
	52.1	-0.0396729	0.00915527	-0.003357	-0.012207	-0.0152588	-0.0305176			52.1	-0.0518799	0.00305176	-0.0061035	-0.0128174	-0.0320435	-0.0579834																													52.1	-57.9834	-67.1387	-61.0352	-45.7764
	52.2	-0.0396729	0.00915527	0.00671387	-0.012207	-0.0152588	-0.0366211			52.2	-0.0488281	0.00305176	0	-0.0073242	-0.0320435	-0.0549316																													52.2	-61.0352	-67.1387	-64.0869	-51.8799
	52.3	-0.0366211	0	0.00335694	-0.0091553	-0.0152588	-0.0305176			52.3	-0.0549316	0	0.00610352	-0.0091553	-0.0256348	-0.0579834																													52.3	-61.0352	-76.2939	-64.0869	-42.7246
	52.4	-0.0335693	0.00610352	0.00335694	-0.0183105	-0.0183105	-0.0305176			52.4	-0.0610352	0.00915527	0.00915527	-0.0128174	-0.0299072	-0.0579834																													52.4	-67.1387	-76.2939	-73.2422	-45.7764
	52.5	-0.0396729	0.00915527	0.00671387	-0.0061035	-0.0213623	-0.0274658			52.5	-0.0488281	0	-0.0030518	-0.0091553	-0.0341797	-0.0610352																													52.5	-67.1387	-70.1904	-61.0352	-45.7764
	52.6	-0.0427246	0.00915527	0.00671387	-0.0091553	-0.0152588	-0.0305176			52.6	-0.0488281	0.00305176	0.00610352	-0.0128174	-0.027771	-0.0610352																													52.6	-61.0352	-76.2939	-67.1387	-51.8799
	52.7	-0.0396729	0.00610352	0.00671387	-0.0213623	-0.0091553	-0.0305176			52.7	-0.0518799	-0.0030518	-0.0030518	-0.0109863	-0.0341797	-0.0610352																													52.7	-67.1387	-70.1904	-67.1387	-45.7764
	52.8	-0.0366211	0.00610352	0.00671387	-0.0152588	-0.0183105	-0.0335693			52.8	-0.0610352	0	-0.0030518	-0.0073242	-0.0299072	-0.0518799																													52.8	-67.1387	-70.1904	-67.1387	-51.8799
	52.9	-0.0396729	0.00610352	0.0134277	-0.012207	-0.012207	-0.0274658			52.9	-0.0457764	0.00305176	0.00610352	-0.0073242	-0.0234985	-0.0488281																													52.9	-64.0869	-70.1904	-67.1387	-42.7246
	53	-0.0488281	0.00305176	0.00671387	-0.012207	-0.012207	-0.0305176			53	-0.0457764	0.00610352	0.00305176	-0.0091553	-0.0320435	-0.0549316																													53	-73.2422	-76.2939	-70.1904	-39.6729
	53.1	-0.0427246	0.012207	0	-0.0091553	-0.0244141	-0.0274658			53.1	-0.0488281	-0.0061035	-0.0030518	-0.0073242	-0.0299072	-0.0579834																													53.1	-70.1904	-64.0869	-61.0352	-48.8281
	53.2	-0.0305176	0.00915527	0.00335694	-0.012207	-0.0152588	-0.0213623			53.2	-0.0518799	-0.0030518	-0.0030518	-0.0091553	-0.0256348	-0.0549316																													53.2	-76.2939	-73.2422	-64.0869	-45.7764
	53.3	-0.0335693	0.012207	0.0167847	-0.0213623	-0.0183105	-0.0274658			53.3	-0.0488281	-0.0030518	-0.0030518	-0.0109863	-0.0299072	-0.0518799																													53.3	-70.1904	-70.1904	-64.0869	-51.8799
	53.4	-0.0335693	0.00610352	0.0134277	-0.012207	-0.0152588	-0.0305176			53.4	-0.0549316	0	-0.012207	-0.0091553	-0.0341797	-0.0549316																													53.4	-67.1387	-82.3975	-67.1387	-51.8799
	53.5	-0.0335693	0.00610352	0.0167847	-0.0091553	-0.0183105	-0.0305176			53.5	-0.0488281	0.00305176	-0.0030518	-0.0073242	-0.0320435	-0.0488281																													53.5	-64.0869	-67.1387	-70.1904	-42.7246
	53.6	-0.0457764	0.012207	0.00671387	-0.012207	-0.012207	-0.0305176			53.6	-0.0488281	0.00305176	0.00305176	-0.0091553	-0.0256348	-0.0549316																													53.6	-67.1387	-79.3457	-67.1387	-45.7764
	53.7	-0.0427246	0.00610352	0.0100708	-0.0183105	-0.0152588	-0.0244141			53.7	-0.0427246	0.00305176	0	-0.0073242	-0.027771	-0.0488281																													53.7	-61.0352	-76.2939	-64.0869	-39.6729
	53.8	-0.0366211	0.012207	0.0167847	-0.0091553	-0.0152588	-0.0152588			53.8	-0.0549316	0.00305176	-0.0030518	-0.0054932	-0.0299072	-0.0579834																													53.8	-70.1904	-79.3457	-70.1904	-39.6729
	53.9	-0.0396729	0.0183105	0.0100708	-0.012207	-0.0183105	-0.0244141			53.9	-0.0488281	0.00305176	0.00305176	-0.0091553	-0.0299072	-0.0579834																													53.9	-67.1387	-73.2422	-73.2422	-36.6211
	54	-0.0427246	0.00305176	0.0100708	-0.0152588	-0.012207	-0.0274658			54	-0.0488281	-0.0061035	0.00305176	-0.0146485	-0.027771	-0.0610352																													54	-61.0352	-73.2422	-70.1904	-42.7246
	54.1	-0.0366211	0.0152588	0.00335694	-0.0152588	-0.0152588	-0.0274658			54.1	-0.0549316	-0.0030518	-0.0061035	-0.0091553	-0.0256348	-0.0518799																													54.1	-64.0869	-67.1387	-70.1904	-39.6729
	54.2	-0.0457764	0.012207	0.00671387	-0.0061035	-0.0213623	-0.0244141			54.2	-0.0518799	0.00610352	-0.0061035	-0.0036621	-0.0256348	-0.0427246																													54.2	-64.0869	-76.2939	-76.2939	-39.6729
	54.3	-0.0335693	0.00610352	0.0134277	-0.0183105	-0.012207	-0.0274658			54.3	-0.0427246	0.012207	0	-0.0091553	-0.027771	-0.0549316																													54.3	-64.0869	-73.2422	-73.2422	-45.7764
	54.4	-0.0366211	0.00610352	0.0134277	-0.0183105	-0.0183105	-0.0244141			54.4	-0.0457764	0.00915527	0.00305176	-0.0128174	-0.027771	-0.0640869																													54.4	-61.0352	-67.1387	-76.2939	-39.6729
	54.5	-0.0518799	0.00610352	0.00671387	-0.012207	-0.012207	-0.0244141			54.5	-0.0549316	0.00610352	0	-0.0036621	-0.027771	-0.0579834																													54.5	-70.1904	-76.2939	-64.0869	-39.6729
	54.6	-0.0396729	0.00610352	0.0100708	-0.0061035	-0.0183105	-0.0213623			54.6	-0.0457764	0.00305176	-0.0061035	-0.0073242	-0.0256348	-0.0427246																													54.6	-64.0869	-70.1904	-76.2939	-45.7764
	54.7	-0.0427246	0.00305176	0.00671387	-0.0244141	-0.0183105	-0.0305176			54.7	-0.0427246	-0.0030518	0	-0.0091553	-0.0299072	-0.0549316																													54.7	-57.9834	-79.3457	-70.1904	-42.7246
	54.8	-0.0366211	0.00915527	0.00671387	-0.0152588	-0.0213623	-0.0244141			54.8	-0.0457764	0.00610352	-0.0030518	-0.0109863	-0.0363159	-0.0610352																													54.8	-61.0352	-70.1904	-70.1904	-45.7764
	54.9	-0.0366211	0.00610352	0.00335694	-0.0183105	-0.0213623	-0.0183105			54.9	-0.0488281	0.00305176	0.00305176	-0.0073242	-0.027771	-0.0549316																													54.9	-61.0352	-76.2939	-73.2422	-39.6729
	55	-0.0427246	0	0.0167847	-0.0061035	-0.0183105	-0.0274658			55	-0.0396729	0.00305176	0.00305176	-0.0091553	-0.0234985	-0.0488281																													55	-57.9834	-76.2939	-70.1904	-36.6211
	55.1	-0.0366211	0	0.0100708	-0.0061035	-0.0152588	-0.0213623			55.1	-0.0457764	0.00305176	-0.0061035	-0.0073242	-0.0320435	-0.0457764																													55.1	-64.0869	-70.1904	-61.0352	-33.5693
	55.2	-0.0427246	0.00915527	0.0134277	-0.0061035	-0.0183105	-0.0244141			55.2	-0.0518799	0	0	-0.0036621	-0.027771	-0.0579834																													55.2	-54.9316	-76.2939	-70.1904	-48.8281
	55.3	-0.0396729	0.0152588	0.0134277	-0.0091553	-0.0152588	-0.0305176			55.3	-0.0457764	0.00610352	-0.0030518	-0.0091553	-0.0320435	-0.0518799																													55.3	-57.9834	-76.2939	-67.1387	-42.7246
	55.4	-0.0366211	0.00610352	0.0134277	-0.0091553	-0.0183105	-0.0244141			55.4	-0.0457764	0	0	-0.0146485	-0.027771	-0.0488281																													55.4	-51.8799	-73.2422	-73.2422	-45.7764
	55.5	-0.0396729	0	0.0100708	-0.0152588	-0.0183105	-0.0244141			55.5	-0.0518799	0	0.00610352	-0.0036621	-0.0256348	-0.0457764																													55.5	-54.9316	-76.2939	-73.2422	-42.7246
	55.6	-0.0427246	0.0152588	0.0100708	-0.0152588	-0.0183105	-0.0274658			55.6	-0.0518799	0	-0.0030518	-0.0054932	-0.027771	-0.0518799																													55.6	-61.0352	-70.1904	-76.2939	-42.7246
	55.7	-0.0396729	0	0.0100708	-0.012207	-0.0091553	-0.0244141			55.7	-0.0427246	0	0.00305176	-0.0109863	-0.027771	-0.0610352																													55.7	-54.9316	-73.2422	-67.1387	-48.8281
	55.8	-0.0396729	0.00305176	0.00671387	-0.0091553	-0.012207	-0.0213623			55.8	-0.0457764	0.00915527	-0.0061035	-0.0128174	-0.0299072	-0.0488281																													55.8	-57.9834	-73.2422	-54.9316	-42.7246
	55.9	-0.0396729	0.0152588	0.00335694	-0.012207	-0.0152588	-0.0213623			55.9	-0.0427246	0.00305176	0	-0.0073242	-0.0256348	-0.0396729																													55.9	-54.9316	-67.1387	-64.0869	-45.7764
	56	-0.0335693	0.0152588	0.0201416	-0.0061035	-0.0213623	-0.0244141			56	-0.0427246	0.00305176	0	-0.0091553	-0.0213623	-0.0488281																													56	-48.8281	-70.1904	-61.0352	-42.7246
	56.1	-0.0335693	0.00610352	0.0100708	-0.0030518	-0.0152588	-0.0244141			56.1	-0.0488281	-0.0030518	-0.0061035	-0.0054932	-0.0299072	-0.0518799																													56.1	-51.8799	-73.2422	-70.1904	-54.9316
	56.2	-0.0396729	0.00305176	0.0100708	-0.012207	-0.0213623	-0.0274658			56.2	-0.0518799	0.00305176	-0.0030518	-0.0073242	-0.0299072	-0.0518799																													56.2	-64.0869	-67.1387	-64.0869	-39.6729
	56.3	-0.0396729	0.00610352	0.0100708	-0.012207	-0.0152588	-0.0244141			56.3	-0.0488281	0.00610352	0.00610352	-0.0091553	-0.0256348	-0.0488281																													56.3	-64.0869	-70.1904	-70.1904	-51.8799
	56.4	-0.0366211	0.00610352	0.0134277	-0.0152588	-0.0091553	-0.0396729			56.4	-0.0396729	0.00305176	0	-0.0091553	-0.027771	-0.0518799																													56.4	-51.8799	-70.1904	-57.9834	-39.6729
	56.5	-0.0366211	0.012207	0.0100708	-0.0091553	-0.012207	-0.0244141			56.5	-0.0488281	0.00610352	0	-0.0054932	-0.0256348	-0.0518799																													56.5	-57.9834	-76.2939	-57.9834	-39.6729
	56.6	-0.0396729	0.012207	0.0134277	0	-0.0152588	-0.0244141			56.6	-0.0488281	0.00610352	0.00305176	-0.0054932	-0.027771	-0.0488281																													56.6	-57.9834	-67.1387	-67.1387	-39.6729
	56.7	-0.0396729	0.0183105	0.0134277	-0.0030518	-0.0152588	-0.0244141			56.7	-0.0366211	0.00915527	0.00915527	-0.0091553	-0.0213623	-0.0427246																													56.7	-54.9316	-70.1904	-67.1387	-45.7764
	56.8	-0.0274658	0.00915527	0.0201416	-0.0152588	-0.0061035	-0.0213623			56.8	-0.0427246	0.00915527	-0.0030518	-0.0109863	-0.0256348	-0.0549316																													56.8	-61.0352	-79.3457	-64.0869	-45.7764
	56.9	-0.0335693	0.00610352	0.00335694	-0.0061035	-0.0213623	-0.0213623			56.9	-0.0488281	0.0152588	0.00305176	-0.0054932	-0.0234985	-0.0549316																													56.9	-54.9316	-76.2939	-61.0352	-39.6729
	57	-0.0366211	0.012207	0.0167847	-0.0091553	-0.0091553	-0.0213623			57	-0.0396729	0	0.00610352	-0.0091553	-0.0170899	-0.0518799																													57	-61.0352	-73.2422	-67.1387	-39.6729
	57.1	-0.0427246	0.0213623	0.0201416	-0.0091553	-0.0091553	-0.0274658			57.1	-0.0488281	0.00610352	-0.0030518	-0.0091553	-0.0320435	-0.0518799																													57.1	-54.9316	-73.2422	-67.1387	-42.7246
	57.2	-0.0396729	0.00610352	0.0201416	-0.012207	-0.012207	-0.0213623			57.2	-0.0488281	0.00915527	0	-0.0091553	-0.0256348	-0.0427246																													57.2	-64.0869	-70.1904	-57.9834	-39.6729
	57.3	-0.0335693	0.0152588	0.0134277	-0.0091553	-0.0030518	-0.0213623			57.3	-0.0457764	0.00915527	0.00305176	-0.0073242	-0.0213623	-0.0549316																													57.3	-51.8799	-73.2422	-64.0869	-42.7246
	57.4	-0.0366211	0.012207	0.0201416	-0.012207	-0.0030518	-0.0152588			57.4	-0.0427246	0.00610352	0	-0.0109863	-0.0256348	-0.0579834																													57.4	-57.9834	-73.2422	-64.0869	-45.7764
	57.5	-0.0396729	0.012207	0.0167847	-0.012207	-0.012207	-0.0213623			57.5	-0.0396729	0.00305176	-0.0030518	-0.0073242	-0.0341797	-0.0549316																													57.5	-54.9316	-73.2422	-64.0869	-45.7764
	57.6	-0.0396729	0.0213623	0.0201416	-0.0061035	-0.0183105	-0.0244141			57.6	-0.0488281	0.00305176	0.00305176	-0.0054932	-0.0234985	-0.0427246																													57.6	-54.9316	-67.1387	-67.1387	-45.7764
	57.7	-0.0366211	0.0183105	0.00671387	-0.0091553	-0.012207	-0.0305176			57.7	-0.0396729	0.00305176	0.00305176	-0.0054932	-0.0170899	-0.0488281																													57.7	-48.8281	-70.1904	-54.9316	-45.7764
	57.8	-0.0335693	0.012207	0.0167847	-0.0152588	-0.0030518	-0.0244141			57.8	-0.0427246	0.00610352	-0.012207	-0.0073242	-0.0234985	-0.0488281																													57.8	-54.9316	-70.1904	-67.1387	-51.8799
	57.9	-0.0305176	0.0183105	0.0100708	-0.0091553	-0.0091553	-0.0183105			57.9	-0.0518799	0.00610352	0	-0.0054932	-0.0256348	-0.0549316																													57.9	-54.9316	-67.1387	-57.9834	-39.6729
	58	-0.0305176	0.00915527	0.0134277	-0.0061035	-0.012207	-0.0244141			58	-0.0427246	0.00305176	0.00305176	-0.0073242	-0.0256348	-0.0549316																													58	-57.9834	-67.1387	-61.0352	-48.8281
	58.1	-0.0305176	0.0152588	0.0201416	-0.012207	-0.0061035	-0.0274658			58.1	-0.0366211	0	-0.0030518	-0.0073242	-0.0234985	-0.0427246																													58.1	-61.0352	-61.0352	-51.8799	-42.7246
	58.2	-0.0305176	0.00610352	0.0167847	-0.0030518	-0.0183105	-0.0152588			58.2	-0.0396729	0.00610352	-0.0061035	-0.0073242	-0.0320435	-0.0610352																													58.2	-54.9316	-64.0869	-57.9834	-39.6729
	58.3	-0.0366211	0.0183105	0.0100708	-0.0061035	-0.0091553	-0.0244141			58.3	-0.0488281	0.00305176	-0.0030518	-0.0073242	-0.027771	-0.0549316																													58.3	-57.9834	-67.1387	-61.0352	-45.7764
	58.4	-0.0274658	0.0152588	0.0167847	-0.0061035	-0.012207	-0.0183105			58.4	-0.0366211	0	0.00610352	-0.0091553	-0.027771	-0.0457764																													58.4	-48.8281	-61.0352	-61.0352	-45.7764
	58.5	-0.0274658	0.00305176	0.0201416	-0.0091553	-0.0091553	-0.0244141			58.5	-0.0427246	-0.0030518	0	-0.0091553	-0.0256348	-0.0457764																													58.5	-57.9834	-76.2939	-54.9316	-45.7764
	58.6	-0.0305176	0.00610352	0.0134277	-0.0030518	-0.0183105	-0.0244141			58.6	-0.0457764	0.00915527	0	-0.0036621	-0.027771	-0.0457764																													58.6	-51.8799	-67.1387	-61.0352	-42.7246
	58.7	-0.0305176	0.0152588	0.0167847	-0.0061035	-0.0061035	-0.0183105			58.7	-0.0366211	0.00610352	-0.0061035	-0.0109863	-0.0256348	-0.0488281																													58.7	-54.9316	-70.1904	-57.9834	-42.7246
	58.8	-0.0335693	0.0183105	0.0201416	-0.0091553	-0.0061035	-0.0213623			58.8	-0.0366211	0.00610352	-0.0091553	-0.0091553	-0.0299072	-0.0488281																													58.8	-57.9834	-64.0869	-61.0352	-42.7246
	58.9	-0.0335693	0.0152588	0.0268555	-0.0152588	-0.0091553	-0.0152588			58.9	-0.0427246	0.00305176	0	-0.0036621	-0.027771	-0.0457764																													58.9	-54.9316	-70.1904	-54.9316	-45.7764
	59	-0.0335693	0.0183105	0.0134277	-0.0061035	-0.0061035	-0.0274658			59	-0.0305176	0.00610352	0.00305176	-0.0036621	-0.0213623	-0.0518799																													59	-54.9316	-70.1904	-57.9834	-48.8281
	59.1	-0.0335693	0.0152588	0.0167847	-0.0061035	-0.0030518	-0.0244141			59.1	-0.0427246	0	-0.0061035	-0.0073242	-0.0256348	-0.0457764																													59.1	-57.9834	-73.2422	-48.8281	-54.9316
	59.2	-0.0335693	0.00915527	0.0167847	-0.0061035	-0.0152588	-0.0183105			59.2	-0.0396729	0.00915527	-0.0061035	-0.0054932	-0.027771	-0.0549316																													59.2	-57.9834	-67.1387	-54.9316	-39.6729
	59.3	-0.0274658	0.00610352	0.0134277	-0.0091553	-0.0061035	-0.0274658			59.3	-0.0457764	0.00305176	0.00305176	-0.0036621	-0.027771	-0.0518799																													59.3	-54.9316	-73.2422	-51.8799	-42.7246
	59.4	-0.0274658	0.0183105	0.0167847	-0.0030518	-0.0061035	-0.0213623			59.4	-0.0396729	0.00915527	0.00610352	-0.0073242	-0.0234985	-0.0488281																													59.4	-51.8799	-64.0869	-61.0352	-48.8281
	59.5	-0.0274658	0.00915527	0.0167847	-0.012207	-0.012207	-0.0305176			59.5	-0.0335693	0.00305176	-0.0061035	-0.0109863	-0.0256348	-0.0488281																													59.5	-61.0352	-64.0869	-54.9316	-42.7246
	59.6	-0.0366211	0.00305176	0.0100708	-0.0091553	-0.012207	-0.0183105			59.6	-0.0366211	0.00305176	-0.0030518	-0.0036621	-0.0299072	-0.0518799																													59.6	-54.9316	-67.1387	-57.9834	-42.7246
	59.7	-0.0305176	0.012207	0.0134277	-0.0030518	-0.0091553	-0.0244141			59.7	-0.0396729	0.012207	0.00305176	-0.0054932	-0.0299072	-0.0488281																													59.7	-51.8799	-67.1387	-48.8281	-48.8281
	59.8	-0.0274658	0.00610352	0.0167847	-0.012207	-0.0091553	-0.0213623			59.8	-0.0396729	0.00305176	-0.0061035	-0.0073242	-0.027771	-0.0549316																													59.8	-57.9834	-73.2422	-51.8799	-51.8799
	59.9	-0.0305176	0.012207	0.0100708	-0.0091553	-0.012207	-0.0244141			59.9	-0.0457764	0	-0.0091553	-0.0073242	-0.0234985	-0.0579834																													59.9	-51.8799	-64.0869	-54.9316	-54.9316
	60	-0.0274658	0.0152588	0.0134277	-0.0091553	-0.012207	-0.0244141			60	-0.0457764	0.00915527	-0.0061035	-0.0073242	-0.0213623	-0.0549316																													60	-51.8799	-61.0352	-54.9316	-54.9316
	60.1	-0.0396729	0.0183105	0.0268555	-0.0091553	-0.0091553	-0.0152588			60.1	-0.0427246	0.00915527	0.00305176	-0.0054932	-0.0299072	-0.0457764																													60.1	-61.0352	-64.0869	-54.9316	-54.9316
	60.2	-0.0305176	0.012207	0.0167847	-0.0061035	-0.012207	-0.0213623			60.2	-0.0427246	0.00305176	0	-0.0073242	-0.0256348	-0.0457764																													60.2	-54.9316	-64.0869	-51.8799	-48.8281
	60.3	-0.0305176	0.0152588	0.0100708	-0.0030518	-0.0091553	-0.0183105			60.3	-0.0366211	0.0183105	0	-0.0073242	-0.0213623	-0.0457764																													60.3	-57.9834	-70.1904	-45.7764	-54.9316
	60.4	-0.0274658	0.00915527	0.0134277	-0.0091553	-0.0091553	-0.0244141			60.4	-0.0396729	0.0152588	0	-0.0073242	-0.0234985	-0.0457764																													60.4	-61.0352	-61.0352	-48.8281	-48.8281
	60.5	-0.0274658	0.0183105	0.0201416	-0.0183105	-0.0152588	-0.0183105			60.5	-0.0396729	0.00610352	-0.0061035	-0.0073242	-0.027771	-0.0488281																													60.5	-64.0869	-54.9316	-54.9316	-45.7764
	60.6	-0.0274658	0.012207	0.0134277	-0.0091553	-0.0061035	-0.0244141			60.6	-0.0396729	0.012207	-0.0091553	-0.0091553	-0.0299072	-0.0457764																													60.6	-51.8799	-64.0869	-54.9316	-51.8799
	60.7	-0.0427246	0.0213623	0.0100708	-0.0030518	-0.012207	-0.0244141			60.7	-0.0427246	0.00915527	0.00305176	-0.0054932	-0.0213623	-0.0427246																													60.7	-64.0869	-61.0352	-51.8799	-48.8281
	60.8	-0.0305176	0.0152588	0.0167847	-0.0061035	-0.0091553	-0.0183105			60.8	-0.0366211	0.00305176	0.00305176	-0.0109863	-0.027771	-0.0457764																													60.8	-61.0352	-64.0869	-48.8281	-51.8799
	60.9	-0.0274658	0.0183105	0.0167847	-0.0183105	-0.0030518	-0.0183105			60.9	-0.0396729	0.00610352	-0.0152588	-0.0091553	-0.0299072	-0.0518799																													60.9	-64.0869	-64.0869	-45.7764	-39.6729
	61	-0.0335693	0.012207	0.00671387	-0.0152588	-0.0061035	-0.0183105			61	-0.0366211	0.00915527	0.00305176	-0.0091553	-0.0299072	-0.0396729																													61	-67.1387	-64.0869	-51.8799	-51.8799
	61.1	-0.0305176	0.0152588	0.0201416	-0.0061035	-0.0091553	-0.0152588			61.1	-0.0457764	0.00915527	-0.0030518	-0.0054932	-0.0234985	-0.0488281																													61.1	-67.1387	-61.0352	-45.7764	-39.6729
	61.2	-0.0305176	0.0152588	0.0234985	-0.0091553	-0.0091553	-0.012207			61.2	-0.0427246	0.00610352	-0.0091553	-0.0054932	-0.0234985	-0.0427246																													61.2	-61.0352	-51.8799	-51.8799	-48.8281
	61.3	-0.0305176	0.0152588	0.0234985	-0.0061035	-0.0061035	-0.0183105			61.3	-0.0427246	0.0183105	-0.0061035	-0.0073242	-0.0234985	-0.0488281																													61.3	-57.9834	-64.0869	-42.7246	-42.7246
	61.4	-0.0366211	0.0152588	0.0100708	-0.0091553	-0.012207	-0.0244141			61.4	-0.0427246	0.012207	0.00305176	-0.0054932	-0.0256348	-0.0427246																													61.4	-64.0869	-61.0352	-45.7764	-48.8281
	61.5	-0.0213623	0.012207	0.0268555	-0.0061035	-0.0091553	-0.0152588			61.5	-0.0366211	0.012207	-0.0061035	-0.0073242	-0.0234985	-0.0518799																													61.5	-70.1904	-61.0352	-51.8799	-33.5693
	61.6	-0.0274658	0.00305176	0.0134277	-0.0183105	-0.0091553	-0.0244141			61.6	-0.0366211	0.012207	-0.0061035	-0.0109863	-0.0256348	-0.0488281																													61.6	-57.9834	-64.0869	-48.8281	-36.6211
	61.7	-0.0305176	0.0183105	0.0167847	-0.0061035	-0.0183105	-0.0244141			61.7	-0.0488281	0.00610352	0.00610352	-0.0073242	-0.0192261	-0.0396729																													61.7	-67.1387	-67.1387	-51.8799	-45.7764
	61.8	-0.0305176	0.0213623	0.0134277	-0.0061035	-0.0091553	-0.0183105			61.8	-0.0427246	0.0152588	0.00305176	-0.0109863	-0.0234985	-0.0488281																													61.8	-64.0869	-61.0352	-45.7764	-42.7246
	61.9	-0.0305176	0.0152588	0.0234985	-0.0091553	-0.0091553	-0.0213623			61.9	-0.0305176	0.00915527	-0.0030518	-0.0054932	-0.0256348	-0.0457764																													61.9	-54.9316	-64.0869	-51.8799	-48.8281
	62	-0.0335693	0.00610352	0.0100708	-0.0030518	-0.0061035	-0.0183105			62	-0.0457764	0.012207	0	-0.0054932	-0.0256348	-0.0488281																													62	-51.8799	-54.9316	-48.8281	-45.7764
	62.1	-0.0244141	0.0152588	0.0100708	-0.0030518	-0.012207	-0.0244141			62.1	-0.0427246	0.012207	0.00305176	-0.0073242	-0.0192261	-0.0457764																													62.1	-61.0352	-67.1387	-48.8281	-39.6729
	62.2	-0.0244141	0.0152588	0.0167847	-0.0091553	-0.0091553	-0.0152588			62.2	-0.0274658	0.00305176	-0.0091553	-0.0091553	-0.0192261	-0.0457764																													62.2	-48.8281	-61.0352	-45.7764	-42.7246
	62.3	-0.0335693	0.012207	0.00335694	-0.0061035	-0.012207	-0.0152588			62.3	-0.0396729	0.012207	-0.0030518	-0.0073242	-0.027771	-0.0427246																													62.3	-51.8799	-64.0869	-45.7764	-39.6729
	62.4	-0.0274658	0.00915527	0.0134277	-0.012207	-0.012207	-0.0213623			62.4	-0.0427246	0.00915527	-0.0030518	-0.0073242	-0.0256348	-0.0427246																													62.4	-67.1387	-61.0352	-48.8281	-42.7246
	62.5	-0.0213623	0.0183105	0.0100708	-0.0061035	-0.0091553	-0.0183105			62.5	-0.0427246	0.00915527	0.00305176	-0.0109863	-0.0192261	-0.0366211																													62.5	-54.9316	-57.9834	-39.6729	-42.7246
	62.6	-0.0274658	0.0152588	0.0134277	-0.0061035	-0.0030518	-0.0244141			62.6	-0.0335693	0.012207	-0.0030518	-0.0054932	-0.0234985	-0.0457764																													62.6	-54.9316	-57.9834	-33.5693	-42.7246
	62.7	-0.0305176	0.00915527	0.0100708	-0.0030518	-0.0091553	-0.0183105			62.7	-0.0335693	0.00915527	0.00305176	0	-0.0256348	-0.0396729																													62.7	-67.1387	-61.0352	-48.8281	-36.6211
	62.8	-0.0274658	0.012207	0.0134277	0	-0.0061035	-0.0213623			62.8	-0.0427246	0	0.00305176	-0.0054932	-0.0213623	-0.0396729																													62.8	-51.8799	-61.0352	-51.8799	-36.6211
	62.9	-0.0274658	0.0213623	0.0134277	0	-0.0091553	-0.0213623			62.9	-0.0396729	0.00610352	-0.0061035	-0.0109863	-0.0256348	-0.0366211																													62.9	-51.8799	-61.0352	-45.7764	-42.7246
	63	-0.0274658	0.00915527	0.0134277	-0.012207	-0.0061035	-0.0152588			63	-0.0457764	0.012207	-0.0061035	-0.0073242	-0.0170899	-0.0488281																													63	-57.9834	-61.0352	-39.6729	-36.6211
	63.1	-0.0244141	0.012207	0.00335694	-0.0091553	-0.012207	-0.0244141			63.1	-0.0427246	0.00915527	0.00610352	-0.0073242	-0.0170899	-0.0366211																													63.1	-67.1387	-51.8799	-42.7246	-39.6729
	63.2	-0.0274658	0.012207	0.0134277	-0.0030518	-0.0030518	-0.0091553			63.2	-0.0366211	0	-0.0061035	-0.0073242	-0.027771	-0.0366211																													63.2	-48.8281	-51.8799	-39.6729	-45.7764
	63.3	-0.0335693	0.0152588	0.0167847	-0.012207	-0.0030518	-0.0152588			63.3	-0.0274658	0.00305176	0.00305176	-0.0091553	-0.0213623	-0.0396729																													63.3	-51.8799	-61.0352	-48.8281	-30.5176
	63.4	-0.0244141	0.00610352	0.00671387	-0.0061035	-0.012207	-0.0152588			63.4	-0.0427246	0.00305176	0.012207	-0.0091553	-0.0170899	-0.0396729																													63.4	-51.8799	-61.0352	-39.6729	-39.6729
	63.5	-0.0274658	0.012207	0.0134277	-0.0061035	-0.0030518	-0.0183105			63.5	-0.0396729	0.00305176	0	-0.0091553	-0.0234985	-0.0488281																													63.5	-48.8281	-48.8281	-42.7246	-42.7246
	63.6	-0.0244141	0.0152588	0.0134277	-0.0061035	-0.0061035	-0.0183105			63.6	-0.0305176	0.00305176	0	-0.0091553	-0.0213623	-0.0488281																													63.6	-57.9834	-54.9316	-42.7246	-39.6729
	63.7	-0.0274658	0.00915527	0.0100708	-0.0061035	-0.012207	-0.0213623			63.7	-0.0396729	0.012207	0	-0.0018311	-0.0234985	-0.0396729																													63.7	-57.9834	-54.9316	-39.6729	-36.6211
	63.8	-0.0305176	0.00915527	0.00335694	-0.0061035	-0.0091553	-0.0152588			63.8	-0.0366211	0.012207	0.00305176	-0.0073242	-0.0170899	-0.0427246																													63.8	-51.8799	-57.9834	-45.7764	-39.6729
	63.9	-0.0274658	0.012207	0.0100708	-0.0061035	-0.0030518	-0.0213623			63.9	-0.0366211	0.00305176	0.00305176	-0.0073242	-0.0170899	-0.0488281																													63.9	-51.8799	-54.9316	-39.6729	-42.7246
	64	-0.0244141	0.012207	0.00671387	-0.012207	-0.0061035	-0.0152588			64	-0.0366211	0.0183105	0.00610352	-0.0036621	-0.0192261	-0.0396729																													64	-57.9834	-51.8799	-45.7764	-27.4658
	64.1	-0.0274658	0.0152588	0.00335694	-0.0030518	-0.0091553	-0.0152588			64.1	-0.0366211	0.00915527	-0.0030518	-0.0073242	-0.0256348	-0.0396729																													64.1	-57.9834	-54.9316	-39.6729	-39.6729
	64.2	-0.0274658	0.012207	0.0100708	-0.0061035	0	-0.0183105			64.2	-0.0335693	0	-0.0030518	-0.0091553	-0.0149536	-0.0366211																													64.2	-51.8799	-48.8281	-48.8281	-36.6211
	64.3	-0.0305176	0.0183105	0.0201416	-0.0061035	-0.0061035	-0.0213623			64.3	-0.0396729	0.00305176	-0.0091553	-0.0091553	-0.0213623	-0.0457764																													64.3	-54.9316	-54.9316	-39.6729	-39.6729
	64.4	-0.0305176	0.012207	0.0134277	-0.0061035	-0.012207	-0.0152588			64.4	-0.0366211	0.00915527	0.00305176	-0.0036621	-0.0192261	-0.0335693																													64.4	-54.9316	-57.9834	-48.8281	-36.6211
	64.5	-0.0244141	0.0152588	0.0100708	-0.0061035	0	-0.0152588			64.5	-0.0366211	0.00915527	-0.0061035	-0.0073242	-0.0213623	-0.0396729																													64.5	-48.8281	-54.9316	-42.7246	-39.6729
	64.6	-0.0274658	0.0213623	0.0201416	-0.0091553	-0.0030518	-0.0152588			64.6	-0.0305176	0.00305176	-0.0030518	-0.0109863	-0.0320435	-0.0396729																													64.6	-54.9316	-57.9834	-39.6729	-33.5693
	64.7	-0.0335693	0.0152588	0.0100708	-0.0091553	-0.0091553	-0.012207			64.7	-0.0305176	0.00305176	0.00610352	-0.0036621	-0.0192261	-0.0427246																													64.7	-57.9834	-57.9834	-42.7246	-30.5176
	64.8	-0.0274658	0.00610352	0.0134277	-0.0030518	-0.0061035	-0.0213623			64.8	-0.0366211	0.00610352	0.00305176	-0.0073242	-0.0192261	-0.0518799																													64.8	-42.7246	-51.8799	-39.6729	-42.7246
	64.9	-0.0183105	0.0183105	0.0134277	-0.0030518	0	-0.0152588			64.9	-0.0305176	-0.0030518	-0.0091553	-0.0054932	-0.0256348	-0.0366211																													64.9	-45.7764	-48.8281	-51.8799	-27.4658
	65	-0.0305176	0.0152588	0.0134277	-0.0091553	-0.0091553	-0.0213623			65	-0.0305176	0.012207	-0.0030518	-0.0054932	-0.0256348	-0.0305176																													65	-57.9834	-54.9316	-39.6729	-30.5176
	65.1	-0.0213623	0.012207	0.0100708	-0.012207	-0.0091553	-0.012207			65.1	-0.0335693	-0.0030518	0.00305176	-0.0036621	-0.0234985	-0.0457764																													65.1	-45.7764	-61.0352	-45.7764	-36.6211
	65.2	-0.0213623	0.0183105	0.0100708	-0.0030518	0	-0.0183105			65.2	-0.0366211	0	0.00915527	-0.0036621	-0.0192261	-0.0396729																													65.2	-48.8281	-51.8799	-39.6729	-30.5176
	65.3	-0.0335693	0.0152588	0.0167847	-0.012207	-0.0061035	-0.0213623			65.3	-0.0305176	0.00915527	-0.0061035	-0.0073242	-0.0192261	-0.0396729																													65.3	-51.8799	-48.8281	-42.7246	-24.4141
	65.4	-0.0335693	0.012207	0.0201416	-0.0061035	-0.0061035	-0.0183105			65.4	-0.0335693	0.00610352	0.00305176	-0.0018311	-0.027771	-0.0366211																													65.4	-48.8281	-42.7246	-48.8281	-36.6211
	65.5	-0.0244141	0.00915527	0.0167847	-0.0091553	-0.0030518	-0.0183105			65.5	-0.0274658	0.00610352	0	-0.0054932	-0.0192261	-0.0305176																													65.5	-48.8281	-51.8799	-48.8281	-30.5176
	65.6	-0.0244141	0.0244141	0.0100708	-0.0030518	-0.0030518	-0.0091553			65.6	-0.0335693	-0.0030518	-0.0061035	-0.0073242	-0.0192261	-0.0457764																													65.6	-48.8281	-51.8799	-39.6729	-33.5693
	65.7	-0.0305176	0.00915527	0.0268555	-0.0061035	-0.0061035	-0.0244141			65.7	-0.0305176	0.00305176	0	-0.0036621	-0.0192261	-0.0488281																													65.7	-51.8799	-48.8281	-39.6729	-33.5693
	65.8	-0.0305176	0.0152588	0.00671387	-0.0061035	-0.0091553	-0.012207			65.8	-0.0335693	0.00610352	0.00305176	0	-0.0213623	-0.0244141																													65.8	-48.8281	-45.7764	-42.7246	-39.6729
	65.9	-0.0335693	0.0152588	0.0134277	-0.0061035	0	-0.012207			65.9	-0.0305176	0.00305176	-0.0030518	-0.0091553	-0.0299072	-0.0366211																													65.9	-51.8799	-51.8799	-42.7246	-24.4141
	66	-0.0213623	0.0213623	0.0268555	-0.012207	-0.0061035	-0.0152588			66	-0.0274658	0.012207	0.00305176	-0.0054932	-0.0213623	-0.0518799																													66	-54.9316	-45.7764	-36.6211	-24.4141
	66.1	-0.0030518	0.012207	0.0268555	-0.012207	-0.0091553	-0.0030518			66.1	-0.0366211	0	0.0152588	0.00183106	-0.0192261	-0.0427246																													66.1	-48.8281	-42.7246	-27.4658	-21.3623
	66.2	0	0.0335693	0.0469971	-0.0030518	0.00305176	0.00305176			66.2	-0.0183105	0.012207	0.0396729	0.00549316	-0.0085449	-0.0244141																													66.2	-18.3105	-24.4141	-9.15527	6.10352
	66.3	0.00915527	0.0366211	0.0671387	0.0152588	0.0274658	0.0213623			66.3	0.0152588	0.0335693	0.0366211	0.0128174	-0.0064087	-0.0091553																													66.3	-18.3105	-12.207	0	15.2588
	66.4	0.0274658	0.0701904	0.0973511	0.0335693	0.0366211	0.0396729			66.4	0.0305176	0.0549316	0.0579834	0.0292969	0.0106812	0.00305176																													66.4	15.2588	21.3623	30.5176	42.7246
	66.5	0.0427246	0.088501	0.114136	0.0610352	0.0701904	0.0579834			66.5	0.0457764	0.088501	0.0946045	0.0402832	0.0320435	0.0396729																													66.5	54.9316	45.7764	57.9834	76.2939
	66.6	0.0671387	0.128174	0.144349	0.0946045	0.0946045	0.0793457			66.6	0.0854492	0.109863	0.10376	0.0567627	0.0491333	0.0732422																													66.6	88.501	85.4492	91.5527	88.501
	66.7	0.0915527	0.161743	0.167847	0.115967	0.128174	0.088501			66.7	0.115967	0.149536	0.134277	0.0750732	0.0747684	0.109863																													66.7	109.863	109.863	112.915	119.019
	66.8	0.0854492	0.167847	0.17456	0.143433	0.140381	0.0976563			66.8	0.131226	0.164795	0.152588	0.0805662	0.0811769	0.125122																													66.8	131.226	134.277	125.122	128.174
	66.9	0.100708	0.164795	0.167847	0.164795	0.161743	0.112915			66.9	0.152588	0.170898	0.158691	0.0860598	0.0918582	0.140381																													66.9	128.174	125.122	122.07	115.967
	67	0.0915527	0.170898	0.171204	0.152588	0.158691	0.106812			67	0.146484	0.167847	0.152588	0.0787356	0.0897218	0.128174																													67	122.07	112.915	119.019	128.174
	67.1	0.0854492	0.149536	0.144349	0.134277	0.140381	0.0946045			67.1	0.131226	0.170898	0.134277	0.073242	0.0747684	0.119019																													67.1	106.812	100.708	100.708	100.708
	67.2	0.0701904	0.12207	0.117493	0.125122	0.109863	0.0793457			67.2	0.115967	0.131226	0.119019	0.0585938	0.0576783	0.112915																													67.2	82.3975	70.1904	76.2939	85.4492
	67.3	0.0549316	0.109863	0.100708	0.100708	0.100708	0.0549316			67.3	0.0854492	0.109863	0.0793457	0.0476074	0.0384521	0.0732422																													67.3	54.9316	51.8799	57.9834	54.9316
	67.4	0.0244141	0.0854492	0.0738526	0.0732422	0.0762939	0.0305176			67.4	0.0671387	0.0793457	0.0671387	0.0311279	0.0234985	0.0427246																													67.4	36.6211	33.5693	27.4658	39.6729
	67.5	0.0152588	0.0640869	0.050354	0.0640869	0.0579834	0.0183105			67.5	0.0396729	0.0610352	0.0457764	0.0219727	0.0128173	0.0335693																													67.5	15.2588	3.05176	9.15527	15.2588
	67.6	-0.0030518	0.0366211	0.0369262	0.0427246	0.0427246	0.00915527			67.6	0.012207	0.0335693	0.0366211	0.0073242	0.0128173	0.0152588																													67.6	-15.2588	-21.3623	-9.15527	-3.05176
	67.7	-0.0061035	0.0183105	0.0134277	0.0183105	0.0244141	0.00305176			67.7	0.00610352	0.0244141	0.0183105	0	-0.0085449	-0.0061035																													67.7	-24.4141	-33.5693	-30.5176	-27.4658
	67.8	-0.0305176	0.00915527	0.00671387	0.00305176	0.00305176	-0.0244141			67.8	-0.0244141	0.00915527	-0.0030518	-0.0054932	-0.0213623	-0.0152588																													67.8	-33.5693	-45.7764	-36.6211	-24.4141
	67.9	-0.0335693	-0.0030518	-0.0067139	0	-0.0091553	-0.0183105			67.9	-0.0396729	-0.0061035	-0.0030518	-0.0128174	-0.0234985	-0.0335693																													67.9	-39.6729	-42.7246	-39.6729	-24.4141
	68	-0.0396729	0.00915527	0	0	-0.0091553	-0.0305176			68	-0.0305176	-0.0061035	-0.012207	-0.0054932	-0.0234985	-0.0335693																													68	-39.6729	-36.6211	-36.6211	-36.6211
	68.1	-0.0305176	-0.0030518	-0.003357	-0.0030518	-0.0061035	-0.0213623			68.1	-0.0244141	0.00915527	-0.0030518	-0.0073242	-0.0213623	-0.0305176																													68.1	-45.7764	-51.8799	-45.7764	-45.7764
	68.2	-0.0335693	-0.0091553	-0.0100708	-0.0152588	-0.0244141	-0.0305176			68.2	-0.0335693	-0.0091553	-0.0061035	-0.0146485	-0.0256348	-0.0274658																													68.2	-51.8799	-54.9316	-45.7764	-42.7246
	68.3	-0.0305176	-0.0091553	-0.0134277	-0.0152588	-0.0213623	-0.0305176			68.3	-0.0396729	-0.0183105	-0.0183105	-0.0164795	-0.0256348	-0.0366211																													68.3	-51.8799	-54.9316	-61.0352	-39.6729
	68.4	-0.0427246	0	-0.003357	-0.0152588	-0.0213623	-0.0305176			68.4	-0.0396729	-0.0152588	-0.0213623	-0.0146485	-0.0320435	-0.0457764																													68.4	-42.7246	-48.8281	-45.7764	-36.6211
	68.5	-0.0335693	0.00305176	-0.0100708	-0.012207	-0.0305176	-0.0305176			68.5	-0.0457764	-0.0152588	-0.0152588	-0.0109863	-0.0256348	-0.0457764																													68.5	-48.8281	-57.9834	-51.8799	-39.6729
	68.6	-0.0366211	0	0	-0.012207	-0.0213623	-0.0335693			68.6	-0.0488281	-0.0091553	-0.0091553	-0.0128174	-0.0256348	-0.0305176																													68.6	-54.9316	-51.8799	-61.0352	-36.6211
	68.7	-0.0366211	-0.0152588	-0.0067139	-0.0335693	-0.0396729	-0.0366211			68.7	-0.0335693	-0.0091553	-0.012207	-0.0201416	-0.0192261	-0.0366211																													68.7	-51.8799	-54.9316	-57.9834	-57.9834
	68.8	-0.0457764	-0.0030518	-0.0167847	-0.0274658	-0.0335693	-0.0457764			68.8	-0.0457764	-0.0213623	-0.0244141	-0.0146485	-0.0384521	-0.0518799																													68.8	-54.9316	-64.0869	-61.0352	-42.7246
	68.9	-0.0396729	-0.0061035	-0.0167847	-0.0305176	-0.0396729	-0.0366211			68.9	-0.0488281	-0.0244141	-0.0244141	-0.0164795	-0.0320435	-0.0549316																													68.9	-51.8799	-57.9834	-54.9316	-42.7246
	69	-0.0457764	-0.0091553	-0.0100708	-0.0274658	-0.0335693	-0.0305176			69	-0.0457764	-0.0213623	-0.0274658	-0.0164795	-0.0341797	-0.0579834																													69	-57.9834	-64.0869	-54.9316	-42.7246
	69.1	-0.0457764	-0.0061035	-0.003357	-0.0305176	-0.0396729	-0.0366211			69.1	-0.0427246	-0.0213623	-0.0183105	-0.0164795	-0.0234985	-0.0488281																													69.1	-42.7246	-51.8799	-54.9316	-36.6211
	69.2	-0.0396729	-0.0030518	-0.0100708	-0.0183105	-0.0274658	-0.0305176			69.2	-0.0427246	-0.0152588	-0.0091553	-0.0091553	-0.027771	-0.0396729																													69.2	-45.7764	-61.0352	-48.8281	-42.7246
	69.3	-0.0335693	-0.0152588	-0.0067139	-0.0305176	-0.0305176	-0.0335693			69.3	-0.0457764	-0.0213623	-0.0152588	-0.0128174	-0.0320435	-0.0549316																													69.3	-45.7764	-45.7764	-45.7764	-48.8281
	69.4	-0.0366211	-0.0183105	-0.0201416	-0.0427246	-0.0457764	-0.0305176			69.4	-0.0396729	-0.0152588	-0.0274658	-0.0201416	-0.0299072	-0.0518799																													69.4	-51.8799	-57.9834	-64.0869	-57.9834
	69.5	-0.0457764	-0.0152588	-0.0302124	-0.0396729	-0.0335693	-0.0518799			69.5	-0.0457764	-0.0274658	-0.0213623	-0.0183106	-0.0363159	-0.0518799																													69.5	-51.8799	-61.0352	-64.0869	-45.7764
	69.6	-0.0457764	-0.0183105	-0.0167847	-0.0427246	-0.0427246	-0.0427246			69.6	-0.0457764	-0.0244141	-0.0305176	-0.0128174	-0.027771	-0.0427246																													69.6	-48.8281	-51.8799	-48.8281	-42.7246
	69.7	-0.0457764	-0.0091553	-0.0167847	-0.0335693	-0.0366211	-0.0457764			69.7	-0.0549316	-0.0244141	-0.0305176	-0.0201416	-0.0320435	-0.0549316																													69.7	-48.8281	-48.8281	-51.8799	-45.7764
	69.8	-0.0457764	-0.012207	-0.0067139	-0.0366211	-0.0427246	-0.0427246			69.8	-0.0488281	-0.0244141	-0.0244141	-0.0146485	-0.0320435	-0.0488281																													69.8	-48.8281	-54.9316	-51.8799	-45.7764
	69.9	-0.0366211	-0.012207	-0.0167847	-0.0335693	-0.0427246	-0.0335693			69.9	-0.0427246	-0.0335693	-0.0244141	-0.0201416	-0.0299072	-0.0488281																													69.9	-45.7764	-51.8799	-54.9316	-39.6729
	70	-0.0396729	-0.012207	-0.0100708	-0.0396729	-0.0335693	-0.0335693			70	-0.0457764	-0.0305176	-0.0366211	-0.0183106	-0.0256348	-0.0488281																													70	-36.6211	-45.7764	-48.8281	-36.6211
	70.1	-0.0427246	-0.0152588	-0.0100708	-0.0366211	-0.0366211	-0.0335693			70.1	-0.0366211	-0.0152588	-0.0213623	-0.0109863	-0.0234985	-0.0366211																													70.1	-39.6729	-61.0352	-54.9316	-33.5693
	70.2	-0.0457764	-0.0091553	-0.0134277	-0.0335693	-0.0396729	-0.0335693			70.2	-0.0366211	-0.0183105	-0.0183105	-0.0128174	-0.0256348	-0.0305176																													70.2	-45.7764	-45.7764	-57.9834	-33.5693
	70.3	-0.0366211	-0.0244141	-0.0201416	-0.0396729	-0.0335693	-0.0244141			70.3	-0.0335693	-0.0244141	-0.0244141	-0.0164795	-0.0256348	-0.0366211																													70.3	-45.7764	-42.7246	-57.9834	-45.7764
	70.4	-0.0396729	-0.0335693	-0.0302124	-0.0457764	-0.0457764	-0.0396729			70.4	-0.0366211	-0.0335693	-0.0335693	-0.0183106	-0.0341797	-0.0427246																													70.4	-45.7764	-57.9834	-57.9834	-48.8281
	70.5	-0.0549316	-0.0213623	-0.0234985	-0.0518799	-0.0396729	-0.0396729			70.5	-0.0427246	-0.0305176	-0.0274658	-0.0183106	-0.0299072	-0.0396729																													70.5	-51.8799	-61.0352	-61.0352	-42.7246
	70.6	-0.0518799	-0.0183105	-0.0268555	-0.0427246	-0.0457764	-0.0335693			70.6	-0.0396729	-0.0335693	-0.0305176	-0.0201416	-0.0320435	-0.0396729																													70.6	-54.9316	-54.9316	-64.0869	-45.7764
	70.7	-0.0488281	-0.0244141	-0.0234985	-0.0396729	-0.0457764	-0.0427246			70.7	-0.0457764	-0.0305176	-0.0335693	-0.0219727	-0.027771	-0.0518799																													70.7	-36.6211	-54.9316	-61.0352	-39.6729
	70.8	-0.0457764	-0.0244141	-0.0201416	-0.0488281	-0.0396729	-0.0457764			70.8	-0.0366211	-0.0274658	-0.0305176	-0.0109863	-0.0299072	-0.0457764																													70.8	-45.7764	-54.9316	-48.8281	-36.6211
	70.9	-0.0427246	-0.0244141	-0.0234985	-0.0335693	-0.0396729	-0.0335693			70.9	-0.0366211	-0.0274658	-0.0305176	-0.0164795	-0.0213623	-0.0396729																													70.9	-45.7764	-57.9834	-61.0352	-39.6729
	71	-0.0457764	-0.0305176	-0.0302124	-0.0396729	-0.0427246	-0.0305176			71	-0.0366211	-0.0305176	-0.0366211	-0.0164795	-0.0299072	-0.0396729																													71	-30.5176	-51.8799	-51.8799	-42.7246
	71.1	-0.0427246	-0.0213623	-0.0167847	-0.0427246	-0.0396729	-0.0396729			71.1	-0.0274658	-0.0213623	-0.0305176	-0.0109863	-0.0234985	-0.0427246																													71.1	-42.7246	-54.9316	-54.9316	-36.6211
	71.2	-0.0396729	-0.0183105	-0.0234985	-0.0457764	-0.0366211	-0.0396729			71.2	-0.0305176	-0.0213623	-0.0213623	-0.0183106	-0.027771	-0.0335693																													71.2	-45.7764	-51.8799	-54.9316	-36.6211
	71.3	-0.0396729	-0.0213623	-0.0234985	-0.0335693	-0.0396729	-0.0305176			71.3	-0.0396729	-0.0305176	-0.0274658	-0.0128174	-0.027771	-0.0366211																													71.3	-45.7764	-42.7246	-54.9316	-42.7246
	71.4	-0.0396729	-0.0274658	-0.0201416	-0.0274658	-0.0335693	-0.0396729			71.4	-0.0244141	-0.0244141	-0.0305176	-0.0091553	-0.0213623	-0.0396729																													71.4	-36.6211	-48.8281	-54.9316	-33.5693
	71.5	-0.0396729	-0.0152588	-0.0134277	-0.0427246	-0.0335693	-0.0366211			71.5	-0.0335693	-0.0274658	-0.0213623	-0.0109863	-0.0213623	-0.0274658																													71.5	-45.7764	-42.7246	-45.7764	-30.5176
	71.6	-0.0457764	-0.012207	-0.0234985	-0.0366211	-0.0427246	-0.0305176			71.6	-0.0335693	-0.0274658	-0.0152588	-0.0146485	-0.0234985	-0.0335693																													71.6	-36.6211	-51.8799	-42.7246	-39.6729
	71.7	-0.0427246	-0.0213623	-0.0201416	-0.0274658	-0.0366211	-0.0335693			71.7	-0.0305176	-0.0244141	-0.0213623	-0.0128174	-0.0234985	-0.0396729																													71.7	-33.5693	-48.8281	-45.7764	-42.7246
	71.8	-0.0366211	-0.0213623	-0.0302124	-0.0488281	-0.0488281	-0.0335693			71.8	-0.0152588	-0.0366211	-0.0366211	-0.0164795	-0.0256348	-0.0305176																													71.8	-36.6211	-54.9316	-54.9316	-45.7764
	71.9	-0.0335693	-0.0274658	-0.0369262	-0.0488281	-0.0457764	-0.0244141			71.9	-0.0183105	-0.0335693	-0.0305176	-0.0183106	-0.0213623	-0.0183105																													71.9	-54.9316	-51.8799	-61.0352	-48.8281
	72	-0.0366211	-0.0335693	-0.0436402	-0.0488281	-0.0488281	-0.0305176			72	-0.0213623	-0.0396729	-0.0274658	-0.0183106	-0.0234985	-0.0274658																													72	-45.7764	-51.8799	-64.0869	-42.7246
	72.1	-0.0305176	-0.0274658	-0.0335694	-0.0488281	-0.0457764	-0.0457764			72.1	-0.0366211	-0.0305176	-0.0305176	-0.0183106	-0.027771	-0.0457764																													72.1	-45.7764	-54.9316	-61.0352	-45.7764
	72.2	-0.0549316	-0.0244141	-0.0335694	-0.0457764	-0.0457764	-0.0396729			72.2	-0.0274658	-0.0305176	-0.0305176	-0.0219727	-0.0256348	-0.0396729																													72.2	-51.8799	-54.9316	-61.0352	-39.6729
	72.3	-0.0427246	-0.0335693	-0.0369262	-0.0488281	-0.0457764	-0.0488281			72.3	-0.0335693	-0.0335693	-0.0335693	-0.0183106	-0.0256348	-0.0366211																													72.3	-39.6729	-54.9316	-57.9834	-45.7764
	72.4	-0.0427246	-0.0305176	-0.0369262	-0.0427246	-0.0427246	-0.0457764			72.4	-0.0335693	-0.0305176	-0.0366211	-0.0201416	-0.0213623	-0.0305176																													72.4	-42.7246	-57.9834	-51.8799	-42.7246
	72.5	-0.0457764	-0.0305176	-0.0302124	-0.0427246	-0.0427246	-0.0305176			72.5	-0.0274658	-0.0305176	-0.0305176	-0.0201416	-0.0213623	-0.0305176																													72.5	-39.6729	-57.9834	-57.9834	-42.7246
	72.6	-0.0366211	-0.0335693	-0.0335694	-0.0427246	-0.0427246	-0.0396729			72.6	-0.0244141	-0.0274658	-0.0183105	-0.0128174	-0.0192261	-0.0274658																													72.6	-36.6211	-51.8799	-54.9316	-42.7246
	72.7	-0.0457764	-0.0244141	-0.0369262	-0.0366211	-0.0396729	-0.0427246			72.7	-0.0366211	-0.0305176	-0.0213623	-0.0183106	-0.0256348	-0.0366211																													72.7	-36.6211	-61.0352	-48.8281	-45.7764
	72.8	-0.0396729	-0.0305176	-0.0369262	-0.0335693	-0.0427246	-0.0366211			72.8	-0.0305176	-0.0213623	-0.0396729	-0.0164795	-0.0213623	-0.0366211																													72.8	-33.5693	-51.8799	-54.9316	-33.5693
	72.9	-0.0427246	-0.0274658	-0.0335694	-0.0396729	-0.0427246	-0.0305176			72.9	-0.0244141	-0.0305176	-0.0213623	-0.0109863	-0.0128174	-0.0335693																													72.9	-42.7246	-48.8281	-51.8799	-39.6729
	73	-0.0396729	-0.0274658	-0.0335694	-0.0427246	-0.0427246	-0.0335693			73	-0.0305176	-0.0366211	-0.0213623	-0.0164795	-0.0192261	-0.0366211																													73	-42.7246	-51.8799	-45.7764	-42.7246
	73.1	-0.0335693	-0.0305176	-0.0268555	-0.0305176	-0.0396729	-0.0335693			73.1	-0.0335693	-0.0305176	-0.0305176	-0.0146485	-0.0213623	-0.0396729																													73.1	-36.6211	-48.8281	-51.8799	-36.6211
	73.2	-0.0335693	-0.0274658	-0.0369262	-0.0427246	-0.0396729	-0.0305176			73.2	-0.0213623	-0.0213623	-0.0183105	-0.0146485	-0.0192261	-0.0305176																													73.2	-39.6729	-51.8799	-51.8799	-27.4658
	73.3	-0.0305176	-0.0274658	-0.0234985	-0.0335693	-0.0305176	-0.0335693			73.3	-0.0244141	-0.0244141	-0.0213623	-0.0146485	-0.0149536	-0.0274658																													73.3	-33.5693	-57.9834	-48.8281	-36.6211
	73.4	-0.0335693	-0.0396729	-0.0201416	-0.0335693	-0.0366211	-0.0335693			73.4	-0.0244141	-0.0213623	-0.0274658	-0.0164795	-0.0213623	-0.0305176																													73.4	-30.5176	-45.7764	-45.7764	-36.6211
	73.5	-0.0335693	-0.0274658	-0.0436402	-0.0335693	-0.0366211	-0.0305176			73.5	-0.0244141	-0.0244141	-0.0152588	-0.0109863	-0.0192261	-0.0335693																													73.5	-33.5693	-45.7764	-51.8799	-36.6211
	73.6	-0.0305176	-0.0244141	-0.0402832	-0.0457764	-0.0366211	-0.0244141			73.6	-0.0183105	-0.0213623	-0.0183105	-0.0146485	-0.0149536	-0.0213623																													73.6	-30.5176	-48.8281	-48.8281	-36.6211
	73.7	-0.0396729	-0.0305176	-0.0369262	-0.0335693	-0.0396729	-0.0335693			73.7	-0.0244141	-0.0244141	-0.0366211	-0.0146485	-0.0192261	-0.0244141																													73.7	-24.4141	-51.8799	-39.6729	-27.4658
	73.8	-0.0335693	-0.0335693	-0.0302124	-0.0305176	-0.0305176	-0.0244141			73.8	-0.0244141	-0.0152588	-0.0305176	-0.0128174	-0.0128174	-0.0274658																													73.8	-33.5693	-54.9316	-45.7764	-33.5693
	73.9	-0.0335693	-0.0183105	-0.0369262	-0.0366211	-0.0335693	-0.0274658			73.9	-0.0152588	-0.012207	-0.0183105	-0.0091553	-0.0106812	-0.0244141																													73.9	-33.5693	-45.7764	-48.8281	-42.7246
	74	-0.0274658	-0.0213623	-0.0369262	-0.0396729	-0.0396729	-0.0213623			74	-0.0152588	-0.0244141	-0.0183105	-0.0091553	-0.0170899	-0.0213623																													74	-24.4141	-54.9316	-42.7246	-36.6211
	74.1	-0.0305176	-0.0305176	-0.0268555	-0.0274658	-0.0366211	-0.0305176			74.1	-0.0183105	-0.0213623	-0.0213623	-0.0164795	-0.0149536	-0.0244141																													74.1	-27.4658	-48.8281	-45.7764	-33.5693
	74.2	-0.0274658	-0.0335693	-0.0335694	-0.0427246	-0.0335693	-0.0213623			74.2	-0.012207	-0.0183105	-0.0183105	-0.0109863	-0.0106812	-0.0183105																													74.2	-27.4658	-48.8281	-39.6729	-33.5693
	74.3	-0.0244141	-0.0335693	-0.0234985	-0.0396729	-0.0244141	-0.0213623			74.3	-0.012207	-0.012207	-0.012207	-0.0073242	-0.0085449	-0.0183105																													74.3	-27.4658	-45.7764	-39.6729	-36.6211
	74.4	-0.0274658	-0.0244141	-0.0268555	-0.0244141	-0.0305176	-0.0274658			74.4	-0.0091553	-0.0183105	-0.0213623	-0.0054932	-0.0128174	-0.0244141																													74.4	-33.5693	-42.7246	-39.6729	-30.5176
	74.5	-0.0274658	-0.0244141	-0.0335694	-0.0305176	-0.0244141	-0.0183105			74.5	-0.0183105	-0.0152588	-0.0183105	-0.0073242	-0.0192261	-0.0244141																													74.5	-27.4658	-39.6729	-42.7246	-30.5176
	74.6	-0.0335693	-0.0274658	-0.0302124	-0.0305176	-0.0366211	-0.0213623			74.6	-0.0091553	-0.0213623	-0.0152588	-0.0073242	-0.0128174	-0.0183105																													74.6	-27.4658	-30.5176	-39.6729	-39.6729
	74.7	-0.0244141	-0.0244141	-0.0234985	-0.0335693	-0.0274658	-0.0213623			74.7	-0.0183105	-0.0183105	-0.0183105	-0.0091553	-0.0128174	-0.0213623																													74.7	-18.3105	-45.7764	-33.5693	-33.5693
	74.8	-0.0244141	-0.0396729	-0.0268555	-0.0244141	-0.0366211	-0.0335693			74.8	-0.0152588	-0.0213623	-0.0213623	-0.0091553	-0.0128174	-0.0183105																													74.8	-27.4658	-36.6211	-39.6729	-39.6729
	74.9	-0.0213623	-0.0274658	-0.0335694	-0.0335693	-0.0335693	-0.0183105			74.9	-0.0152588	-0.0213623	-0.0152588	-0.0073242	-0.0106812	-0.0152588																													74.9	-27.4658	-36.6211	-42.7246	-36.6211
	75	-0.0213623	-0.0213623	-0.0302124	-0.0335693	-0.0244141	-0.0213623			75	-0.0061035	-0.0305176	-0.0152588	-0.0073242	-0.0149536	-0.012207																													75	-27.4658	-42.7246	-36.6211	-30.5176
	75.1	-0.0305176	-0.0305176	-0.0234985	-0.0274658	-0.0274658	-0.0213623			75.1	-0.0030518	-0.0274658	-0.0152588	-0.0073242	-0.0170899	-0.0152588																													75.1	-27.4658	-33.5693	-33.5693	-33.5693
	75.2	-0.0274658	-0.0213623	-0.0335694	-0.0274658	-0.0183105	-0.0213623			75.2	-0.0091553	-0.0274658	-0.0152588	-0.0109863	-0.0106812	-0.0244141																													75.2	-24.4141	-30.5176	-33.5693	-36.6211
	75.3	-0.0305176	-0.0244141	-0.0268555	-0.0305176	-0.0244141	-0.0152588			75.3	-0.0091553	-0.0274658	-0.0183105	-0.0073242	-0.0149536	-0.0152588																													75.3	-21.3623	-45.7764	-36.6211	-33.5693
	75.4	-0.0244141	-0.0244141	-0.0268555	-0.0183105	-0.0305176	-0.0244141			75.4	-0.0152588	-0.0244141	-0.0305176	-0.0054932	-0.0170899	-0.0183105																													75.4	-24.4141	-48.8281	-30.5176	-42.7246
	75.5	-0.0244141	-0.0244141	-0.0302124	-0.0244141	-0.0213623	-0.0183105			75.5	-0.0152588	-0.0244141	-0.0274658	-0.0091553	-0.0106812	-0.0244141																													75.5	-30.5176	-42.7246	-48.8281	-48.8281
	75.6	-0.0183105	-0.0274658	-0.0369262	-0.0335693	-0.0305176	-0.0244141			75.6	-0.0061035	-0.0244141	-0.0244141	-0.0054932	-0.0064087	-0.0152588																													75.6	-33.5693	-39.6729	-42.7246	-42.7246
	75.7	-0.0274658	-0.0213623	-0.0369262	-0.0335693	-0.0244141	-0.0213623			75.7	-0.0152588	-0.0213623	-0.0274658	-0.0073242	-0.0042725	-0.0213623																													75.7	-39.6729	-54.9316	-42.7246	-45.7764
	75.8	-0.0274658	-0.0366211	-0.0402832	-0.0366211	-0.0183105	-0.0244141			75.8	-0.0152588	-0.0213623	-0.0213623	-0.0073242	-0.0085449	-0.0152588																													75.8	-48.8281	-45.7764	-39.6729	-45.7764
	75.9	-0.0274658	-0.0427246	-0.0369262	-0.0396729	-0.0244141	-0.0152588			75.9	-0.0030518	-0.0305176	-0.0183105	-0.0073242	-0.0106812	-0.0152588																													75.9	-39.6729	-45.7764	-33.5693	-36.6211
	76	-0.0183105	-0.0396729	-0.0302124	-0.0366211	-0.0244141	-0.0305176			76	-0.0030518	-0.0244141	-0.0152588	-0.0164795	-0.0085449	-0.012207																													76	-33.5693	-45.7764	-48.8281	-42.7246
	76.1	-0.0213623	-0.0305176	-0.0335694	-0.0335693	-0.0366211	-0.0213623			76.1	-0.0061035	-0.0213623	-0.0183105	-0.0164795	-0.0149536	-0.0091553																													76.1	-33.5693	-36.6211	-42.7246	-39.6729
	76.2	-0.0274658	-0.0427246	-0.0234985	-0.0366211	-0.0305176	-0.0244141			76.2	-0.0061035	-0.0213623	-0.0213623	-0.0109863	-0.0149536	-0.0183105																													76.2	-30.5176	-42.7246	-45.7764	-39.6729
	76.3	-0.0244141	-0.0335693	-0.0335694	-0.0366211	-0.0335693	-0.0152588			76.3	-0.0061035	-0.0244141	-0.0244141	-0.0128174	-0.0128174	-0.0183105																													76.3	-27.4658	-42.7246	-45.7764	-45.7764
	76.4	-0.0244141	-0.0305176	-0.0369262	-0.0366211	-0.0396729	-0.0213623			76.4	-0.0061035	-0.0183105	-0.0244141	-0.0146485	-0.0149536	-0.0213623																													76.4	-36.6211	-42.7246	-42.7246	-36.6211
	76.5	-0.0244141	-0.0366211	-0.0469971	-0.0366211	-0.0396729	-0.0213623			76.5	-0.0030518	-0.0183105	-0.0274658	-0.0146485	-0.0170899	-0.0213623																													76.5	-33.5693	-42.7246	-48.8281	-45.7764
	76.6	-0.0183105	-0.0366211	-0.0436402	-0.0457764	-0.0366211	-0.0183105			76.6	-0.0061035	-0.0305176	-0.0183105	-0.0091553	-0.0149536	-0.0183105																													76.6	-33.5693	-51.8799	-42.7246	-45.7764
	76.7	-0.0274658	-0.0274658	-0.0302124	-0.0427246	-0.0335693	-0.0244141			76.7	-0.0030518	-0.0244141	-0.0183105	-0.0091553	-0.0170899	-0.0183105																													76.7	-36.6211	-45.7764	-30.5176	-36.6211
	76.8	-0.0305176	-0.0305176	-0.0335694	-0.0396729	-0.0335693	-0.0274658			76.8	-0.0091553	-0.0183105	-0.0244141	-0.0091553	-0.0170899	-0.0061035																													76.8	-33.5693	-48.8281	-39.6729	-36.6211
	76.9	-0.0244141	-0.0427246	-0.0369262	-0.0335693	-0.0366211	-0.0183105			76.9	-0.0091553	-0.0274658	-0.0274658	-0.0128174	-0.0170899	-0.0152588																													76.9	-36.6211	-42.7246	-33.5693	-33.5693
	77	-0.0213623	-0.0244141	-0.0302124	-0.0396729	-0.0244141	-0.012207			77	-0.0091553	-0.0274658	-0.0244141	-0.0146485	-0.0170899	-0.0152588																													77	-27.4658	-42.7246	-33.5693	-33.5693
	77.1	-0.0183105	-0.0274658	-0.0369262	-0.0396729	-0.0366211	-0.0274658			77.1	-0.0061035	-0.0244141	-0.0274658	-0.0109863	-0.0170899	-0.0091553																													77.1	-30.5176	-30.5176	-36.6211	-33.5693
	77.2	-0.0183105	-0.0335693	-0.0369262	-0.0305176	-0.0335693	-0.0244141			77.2	-0.0091553	-0.0183105	-0.0244141	-0.0109863	-0.0213623	-0.0152588																													77.2	-27.4658	-45.7764	-39.6729	-42.7246
	77.3	-0.0213623	-0.0366211	-0.0335694	-0.0457764	-0.0274658	-0.0152588			77.3	-0.0061035	-0.0183105	-0.0244141	-0.0128174	-0.0192261	-0.0183105																													77.3	-39.6729	-39.6729	-36.6211	-39.6729
	77.4	-0.0244141	-0.0305176	-0.0335694	-0.0366211	-0.0366211	-0.0213623			77.4	0	-0.0213623	-0.0305176	-0.0054932	-0.0213623	-0.0213623																													77.4	-36.6211	-45.7764	-36.6211	-36.6211
	77.5	-0.0274658	-0.0335693	-0.0268555	-0.0335693	-0.0305176	-0.0152588			77.5	-0.0152588	-0.0274658	-0.0274658	-0.0109863	-0.0192261	-0.0213623																													77.5	-48.8281	-42.7246	-33.5693	-39.6729
	77.6	-0.0183105	-0.0366211	-0.0402832	-0.0335693	-0.0335693	-0.012207			77.6	0	-0.0183105	-0.0213623	-0.0146485	-0.0149536	-0.0152588																													77.6	-33.5693	-42.7246	-33.5693	-30.5176
	77.7	-0.0213623	-0.0244141	-0.0335694	-0.0305176	-0.0244141	-0.0152588			77.7	0.00305176	-0.012207	-0.0305176	-0.0109863	-0.0149536	-0.0091553																													77.7	-33.5693	-42.7246	-30.5176	-30.5176
	77.8	-0.0274658	-0.0335693	-0.0369262	-0.0335693	-0.0335693	-0.012207			77.8	-0.0030518	-0.0152588	-0.0274658	-0.0091553	-0.0149536	-0.0183105																													77.8	-30.5176	-42.7246	-33.5693	-33.5693
	77.9	-0.0274658	-0.0427246	-0.0335694	-0.0244141	-0.0244141	-0.0183105			77.9	-0.0030518	-0.0183105	-0.0244141	-0.0109863	-0.0128174	-0.0274658																													77.9	-33.5693	-48.8281	-36.6211	-42.7246
	78	-0.0213623	-0.0335693	-0.0402832	-0.0396729	-0.0274658	-0.0183105			78	-0.012207	-0.0244141	-0.0244141	-0.0091553	-0.0149536	-0.0091553																													78	-36.6211	-42.7246	-33.5693	-36.6211
	78.1	-0.0213623	-0.0335693	-0.0436402	-0.0274658	-0.0274658	-0.0183105			78.1	-0.0091553	-0.0213623	-0.0152588	-0.0109863	-0.0213623	-0.0152588																													78.1	-45.7764	-36.6211	-27.4658	-36.6211
	78.2	-0.0244141	-0.0366211	-0.0335694	-0.0366211	-0.0335693	-0.0274658			78.2	-0.0061035	-0.0091553	-0.0213623	-0.0109863	-0.0170899	-0.0213623																													78.2	-27.4658	-45.7764	-36.6211	-33.5693
	78.3	-0.0183105	-0.0366211	-0.0436402	-0.0274658	-0.0274658	-0.0213623			78.3	-0.0183105	-0.0213623	-0.0305176	-0.0109863	-0.0106812	-0.0274658																													78.3	-33.5693	-36.6211	-36.6211	-30.5176
	78.4	-0.0305176	-0.0305176	-0.0268555	-0.0366211	-0.0366211	-0.0335693			78.4	-0.0152588	-0.0213623	-0.0213623	-0.0128174	-0.0106812	-0.0244141																													78.4	-27.4658	-33.5693	-24.4141	-27.4658
	78.5	-0.0244141	-0.0305176	-0.0302124	-0.0305176	-0.0305176	-0.0335693			78.5	-0.012207	-0.0244141	-0.0183105	-0.0164795	-0.0149536	-0.0183105																													78.5	-27.4658	-36.6211	-33.5693	-36.6211
	78.6	-0.0213623	-0.0366211	-0.0268555	-0.0274658	-0.0335693	-0.0244141			78.6	-0.0183105	-0.0183105	-0.0213623	-0.0128174	-0.0170899	-0.0152588																													78.6	-21.3623	-36.6211	-30.5176	-18.3105
	78.7	-0.0274658	-0.0335693	-0.0402832	-0.0335693	-0.0305176	-0.0274658			78.7	-0.0091553	-0.0183105	-0.0183105	-0.0109863	-0.0106812	-0.0091553																													78.7	-27.4658	-33.5693	-27.4658	-36.6211
	78.8	-0.0274658	-0.0274658	-0.0402832	-0.0274658	-0.0274658	-0.0335693			78.8	-0.0152588	-0.0244141	-0.0213623	-0.0128174	-0.0085449	-0.0244141																													78.8	-33.5693	-33.5693	-30.5176	-39.6729
	78.9	-0.0335693	-0.0335693	-0.0302124	-0.0244141	-0.0274658	-0.0305176			78.9	-0.0183105	-0.0244141	-0.0274658	-0.0146485	-0.0106812	-0.0244141																													78.9	-27.4658	-33.5693	-33.5693	-30.5176
	79	-0.0274658	-0.0274658	-0.0369262	-0.0305176	-0.0274658	-0.0274658			79	-0.012207	-0.0244141	-0.0152588	-0.0128174	-0.0149536	-0.0152588																													79	-36.6211	-30.5176	-24.4141	-33.5693
	79.1	-0.0274658	-0.0335693	-0.0302124	-0.0335693	-0.0305176	-0.0305176			79.1	-0.0091553	-0.0244141	-0.0183105	-0.0109863	-0.0128174	-0.0152588																													79.1	-30.5176	-27.4658	-24.4141	-42.7246
	79.2	-0.0274658	-0.0335693	-0.0369262	-0.0244141	-0.0244141	-0.0305176			79.2	-0.0152588	-0.0183105	-0.0213623	-0.0109863	-0.0128174	-0.0183105																													79.2	-33.5693	-39.6729	-33.5693	-33.5693
	79.3	-0.0244141	-0.0366211	-0.0302124	-0.0335693	-0.0213623	-0.0244141			79.3	-0.0213623	-0.0244141	-0.0152588	-0.0146485	-0.0085449	-0.0244141																													79.3	-24.4141	-30.5176	-30.5176	-27.4658
	79.4	-0.0305176	-0.0274658	-0.0369262	-0.0335693	-0.0305176	-0.0335693			79.4	-0.0183105	-0.0244141	-0.0183105	-0.0128174	-0.0149536	-0.0152588																													79.4	-30.5176	-30.5176	-21.3623	-36.6211
	79.5	-0.0244141	-0.0244141	-0.0302124	-0.0305176	-0.0335693	-0.0274658			79.5	-0.012207	-0.0152588	-0.0183105	-0.0109863	-0.0128174	-0.012207																													79.5	-21.3623	-30.5176	-30.5176	-30.5176
	79.6	-0.0213623	-0.0366211	-0.0369262	-0.0274658	-0.0244141	-0.0244141			79.6	-0.0183105	-0.0152588	-0.0152588	-0.0109863	-0.0170899	-0.0213623																													79.6	-24.4141	-33.5693	-18.3105	-30.5176
	79.7	-0.0213623	-0.0305176	-0.0369262	-0.0396729	-0.0274658	-0.0305176			79.7	-0.012207	-0.012207	-0.0152588	-0.0146485	-0.0042725	-0.0213623																													79.7	-30.5176	-33.5693	-21.3623	-27.4658
	79.8	-0.0274658	-0.0366211	-0.0369262	-0.0274658	-0.0335693	-0.0366211			79.8	-0.0152588	-0.0213623	-0.0213623	-0.0091553	-0.0128174	-0.0152588																													79.8	-27.4658	-30.5176	-27.4658	-24.4141
	79.9	-0.0244141	-0.0274658	-0.0302124	-0.0335693	-0.0274658	-0.0274658			79.9	-0.0152588	-0.0183105	-0.012207	-0.0164795	-0.0170899	-0.0061035																													79.9	-27.4658	-36.6211	-24.4141	-30.5176
	80	-0.0396729	-0.0274658	-0.0335694	-0.0274658	-0.0213623	-0.0244141			80	-0.012207	-0.0183105	-0.0152588	-0.0128174	-0.0128174	-0.0152588																													80	-33.5693	-27.4658	-21.3623	-24.4141
	80.1	-0.0305176	-0.0305176	-0.0469971	-0.0305176	-0.0244141	-0.0366211			80.1	-0.012207	-0.012207	-0.0213623	-0.0128174	-0.0106812	-0.0213623																													80.1	-33.5693	-27.4658	-24.4141	-24.4141
	80.2	-0.0274658	-0.0274658	-0.0335694	-0.0335693	-0.0305176	-0.0274658			80.2	-0.0091553	-0.0091553	-0.0213623	-0.0128174	-0.0106812	-0.0244141																													80.2	-24.4141	-33.5693	-24.4141	-24.4141
	80.3	-0.0183105	-0.0396729	-0.0335694	-0.0274658	-0.0274658	-0.0274658			80.3	-0.012207	-0.0183105	-0.0213623	-0.0146485	-0.0149536	-0.0183105																													80.3	-30.5176	-30.5176	-18.3105	-24.4141
	80.4	-0.0305176	-0.0305176	-0.0436402	-0.0305176	-0.0244141	-0.0274658			80.4	-0.0213623	-0.0152588	-0.012207	-0.0146485	-0.0128174	-0.0091553																													80.4	-36.6211	-24.4141	-24.4141	-27.4658
	80.5	-0.0396729	-0.0305176	-0.0268555	-0.0305176	-0.0244141	-0.0213623			80.5	-0.0152588	-0.0183105	-0.0152588	-0.0109863	-0.0149536	-0.0274658																													80.5	-24.4141	-24.4141	-21.3623	-24.4141
	80.6	-0.0152588	-0.0274658	-0.0302124	-0.0213623	-0.0274658	-0.0305176			80.6	-0.0152588	-0.0091553	-0.0152588	-0.0109863	-0.0149536	-0.0213623																													80.6	-21.3623	-33.5693	-15.2588	-24.4141
	80.7	-0.0274658	-0.0274658	-0.0268555	-0.0335693	-0.0244141	-0.0244141			80.7	-0.012207	-0.012207	-0.0061035	-0.0128174	-0.0106812	-0.012207																													80.7	-24.4141	-21.3623	-24.4141	-24.4141
	80.8	-0.0427246	-0.0305176	-0.0268555	-0.0335693	-0.0274658	-0.0396729			80.8	-0.0091553	-0.0183105	-0.0183105	-0.0054932	-0.0149536	-0.0091553																													80.8	-24.4141	-24.4141	-15.2588	-24.4141
	80.9	-0.0213623	-0.0305176	-0.0268555	-0.0305176	-0.0244141	-0.0335693			80.9	-0.0152588	-0.0152588	-0.0091553	-0.0091553	-0.0170899	-0.0213623																													80.9	-15.2588	-27.4658	-18.3105	-24.4141
	81	-0.0335693	-0.0274658	-0.0302124	-0.0244141	-0.0183105	-0.0274658			81	-0.012207	-0.0244141	-0.0183105	-0.0073242	-0.0128174	-0.0305176																													81	-24.4141	-21.3623	-12.207	-27.4658
	81.1	-0.0213623	-0.0305176	-0.0302124	-0.0335693	-0.0244141	-0.0274658			81.1	-0.012207	-0.012207	-0.0183105	-0.0091553	-0.0128174	-0.0305176																													81.1	-24.4141	-21.3623	-21.3623	-24.4141
	81.2	-0.0305176	-0.0305176	-0.0268555	-0.0213623	-0.0274658	-0.0244141			81.2	-0.0183105	-0.012207	-0.0152588	-0.0073242	-0.0149536	-0.0183105																													81.2	-15.2588	-15.2588	-21.3623	-15.2588
	81.3	-0.0335693	-0.0213623	-0.0268555	-0.0274658	-0.0213623	-0.0213623			81.3	-0.0030518	-0.0152588	-0.012207	-0.0091553	-0.0170899	-0.0244141																													81.3	-24.4141	-15.2588	-18.3105	-21.3623
	81.4	-0.0396729	-0.0305176	-0.0402832	-0.0274658	-0.0213623	-0.0274658			81.4	-0.0030518	-0.0183105	-0.0183105	-0.0073242	-0.0128174	-0.0152588																													81.4	-24.4141	-21.3623	-21.3623	-24.4141
	81.5	-0.0274658	-0.0244141	-0.0268555	-0.0305176	-0.0213623	-0.0335693			81.5	-0.012207	-0.0213623	-0.0213623	-0.0091553	-0.0149536	-0.0213623																													81.5	-15.2588	-24.4141	-24.4141	-21.3623
	81.6	-0.0366211	-0.0213623	-0.0302124	-0.0305176	-0.0305176	-0.0274658			81.6	-0.012207	-0.012207	-0.0213623	-0.0109863	-0.0085449	-0.012207																													81.6	-21.3623	-24.4141	-18.3105	-21.3623
	81.7	-0.0274658	-0.0213623	-0.0268555	-0.0213623	-0.0274658	-0.0305176			81.7	-0.0183105	-0.0091553	-0.0152588	-0.0091553	-0.0106812	-0.0183105																													81.7	-24.4141	-27.4658	-24.4141	-24.4141
	81.8	-0.0305176	-0.0213623	-0.0167847	-0.0366211	-0.0213623	-0.0335693			81.8	-0.0061035	-0.0244141	-0.0183105	-0.0036621	-0.0170899	-0.012207																													81.8	-21.3623	-18.3105	-21.3623	-12.207
	81.9	-0.0366211	-0.0274658	-0.0268555	-0.0366211	-0.0213623	-0.0305176			81.9	-0.012207	-0.0152588	-0.0183105	-0.0054932	-0.0064087	-0.0213623																													81.9	-15.2588	-18.3105	-15.2588	-18.3105
	82	-0.0335693	-0.0274658	-0.0167847	-0.0244141	-0.0244141	-0.0213623			82	-0.0183105	-0.0244141	-0.0183105	-0.0109863	-0.0042725	-0.0183105																													82	-21.3623	-15.2588	-18.3105	-12.207
	82.1	-0.0366211	-0.0183105	-0.0201416	-0.0335693	-0.0244141	-0.0335693			82.1	-0.0061035	-0.0152588	-0.0152588	-0.0109863	-0.0085449	-0.0183105																													82.1	-15.2588	-24.4141	-27.4658	-15.2588
	82.2	-0.0305176	-0.0244141	-0.0302124	-0.0366211	-0.0183105	-0.0335693			82.2	0	-0.0152588	-0.012207	-0.0036621	-0.0128174	-0.0244141																													82.2	-12.207	-24.4141	-24.4141	-15.2588
	82.3	-0.0274658	-0.0213623	-0.0234985	-0.0274658	-0.0244141	-0.0274658			82.3	-0.0183105	-0.0274658	-0.0183105	-0.0109863	-0.0128174	-0.0213623																													82.3	-12.207	-12.207	-21.3623	-24.4141
	82.4	-0.0366211	-0.0213623	-0.0268555	-0.0274658	-0.0183105	-0.0274658			82.4	-0.012207	-0.0183105	-0.012207	-0.0054932	-0.0064087	-0.0183105																													82.4	-18.3105	-12.207	-21.3623	-18.3105
	82.5	-0.0335693	-0.0244141	-0.0201416	-0.0213623	-0.0244141	-0.0305176			82.5	-0.012207	-0.0183105	-0.0152588	-0.0109863	-0.0042725	-0.0152588																													82.5	-15.2588	-18.3105	-24.4141	-12.207
	82.6	-0.0335693	-0.0244141	-0.0369262	-0.0213623	-0.0244141	-0.0335693			82.6	-0.012207	-0.0152588	-0.0244141	-0.0091553	-0.0149536	-0.0091553																													82.6	-15.2588	-9.15527	-15.2588	-15.2588
	82.7	-0.0335693	-0.012207	-0.0268555	-0.0244141	-0.0244141	-0.0274658			82.7	0	-0.0152588	-0.012207	-0.0073242	-0.0128174	-0.0091553																													82.7	-24.4141	-18.3105	-15.2588	-15.2588
	82.8	-0.0335693	-0.0244141	-0.0234985	-0.0335693	-0.0213623	-0.0335693			82.8	-0.0091553	-0.012207	-0.0152588	-0.0091553	-0.0042725	-0.0152588																													82.8	-12.207	-15.2588	-15.2588	-21.3623
	82.9	-0.0366211	-0.0183105	-0.0268555	-0.0274658	-0.0305176	-0.0335693			82.9	-0.0061035	-0.0152588	-0.0213623	-0.0146485	-0.0085449	-0.0152588																													82.9	-15.2588	-9.15527	-15.2588	-12.207
	83	-0.0305176	-0.0152588	-0.0234985	-0.0183105	-0.0274658	-0.0213623			83	-0.0061035	-0.0244141	-0.012207	-0.0109863	-0.0064087	-0.0152588																													83	-15.2588	-21.3623	-21.3623	-15.2588
	83.1	-0.0366211	-0.0274658	-0.0302124	-0.0274658	-0.0213623	-0.0335693			83.1	-0.012207	-0.0091553	-0.012207	-0.0109863	-0.0085449	-0.012207																													83.1	-3.05176	-24.4141	-24.4141	-15.2588
	83.2	-0.0305176	-0.0213623	-0.0268555	-0.0274658	-0.0274658	-0.0335693			83.2	-0.0061035	-0.012207	-0.012207	-0.0073242	-0.0128174	-0.0091553																													83.2	-18.3105	-15.2588	-18.3105	-18.3105
	83.3	-0.0305176	-0.0183105	-0.0234985	-0.0305176	-0.0244141	-0.0335693			83.3	-0.0061035	-0.012207	-0.0183105	-0.0073242	-0.0064087	-0.0183105																													83.3	-15.2588	-18.3105	-12.207	-12.207
	83.4	-0.0366211	-0.0213623	-0.0302124	-0.0244141	-0.0244141	-0.0274658			83.4	-0.0152588	-0.0183105	-0.012207	-0.0146485	-0.0042725	-0.012207																													83.4	-18.3105	-27.4658	-18.3105	-18.3105
	83.5	-0.0305176	-0.0183105	-0.0335694	-0.0305176	-0.0152588	-0.0396729			83.5	-0.0030518	-0.0152588	-0.0091553	-0.0109863	-0.0106812	-0.0091553																													83.5	-6.10352	-15.2588	-24.4141	-12.207
	83.6	-0.0305176	-0.0244141	-0.0234985	-0.0244141	-0.0244141	-0.0305176			83.6	-0.0030518	-0.0091553	-0.012207	-0.0073242	-0.0106812	-0.012207																													83.6	-9.15527	-21.3623	-9.15527	-18.3105
	83.7	-0.0305176	-0.0244141	-0.0302124	-0.0274658	-0.0244141	-0.0274658			83.7	-0.0091553	-0.0152588	-0.0091553	-0.0128174	-0.0064087	-0.0091553																													83.7	-18.3105	-12.207	-21.3623	-15.2588
	83.8	-0.0335693	-0.0183105	-0.0234985	-0.0305176	-0.0244141	-0.0366211			83.8	-0.0183105	-0.0152588	-0.0061035	-0.0091553	-0.0085449	-0.0091553																													83.8	-12.207	-18.3105	-9.15527	-18.3105
	83.9	-0.0244141	-0.0091553	-0.0268555	-0.0244141	-0.0305176	-0.0274658			83.9	-0.0091553	-0.0091553	-0.012207	-0.0091553	-0.0085449	-0.0152588																													83.9	-18.3105	-18.3105	-24.4141	-15.2588
	84	-0.0335693	-0.0152588	-0.0234985	-0.0305176	-0.0213623	-0.0213623			84	-0.0061035	-0.0152588	-0.0061035	-0.0054932	-0.0085449	-0.0152588																													84	-15.2588	-24.4141	-12.207	-15.2588
	84.1	-0.0396729	-0.0213623	-0.0268555	-0.0274658	-0.0213623	-0.0274658			84.1	-0.0091553	-0.0183105	0	-0.0091553	-0.0085449	-0.0152588																													84.1	-9.15527	-15.2588	-15.2588	-21.3623
	84.2	-0.0213623	-0.0244141	-0.0234985	-0.0274658	-0.0244141	-0.0305176			84.2	-0.012207	-0.0152588	-0.012207	-0.0073242	-0.0085449	-0.0091553																													84.2	-3.05176	-15.2588	-18.3105	-15.2588
	84.3	-0.0274658	-0.0213623	-0.0268555	-0.0335693	-0.0305176	-0.0244141			84.3	-0.012207	-0.0152588	-0.0152588	-0.0128174	-0.0085449	-0.0061035																													84.3	-12.207	-15.2588	-18.3105	-12.207
	84.4	-0.0366211	-0.0183105	-0.0100708	-0.0274658	-0.0244141	-0.0305176			84.4	-0.012207	-0.0213623	-0.0091553	-0.0091553	-0.0064087	-0.0152588																													84.4	-18.3105	-21.3623	-24.4141	-15.2588
	84.5	-0.0305176	-0.0183105	-0.0201416	-0.0274658	-0.0274658	-0.0305176			84.5	-0.0030518	-0.0152588	-0.0091553	-0.0091553	-0.0106812	-0.0213623																													84.5	-12.207	-15.2588	-24.4141	-21.3623
	84.6	-0.0335693	-0.0244141	-0.0268555	-0.0274658	-0.0244141	-0.0213623			84.6	0	-0.012207	-0.0183105	-0.0054932	-0.0064087	-0.0091553																													84.6	-12.207	-15.2588	-27.4658	-12.207
	84.7	-0.0244141	-0.0183105	-0.0201416	-0.0244141	-0.0274658	-0.0305176			84.7	-0.012207	-0.0091553	-0.0152588	-0.0091553	-0.0042725	-0.0152588																													84.7	-3.05176	-21.3623	-24.4141	-9.15527
	84.8	-0.0335693	-0.0213623	-0.0201416	-0.0335693	-0.0213623	-0.0244141			84.8	-0.012207	-0.0152588	-0.0061035	-0.0036621	-0.0064087	-0.0152588																													84.8	-9.15527	-15.2588	-27.4658	-6.10352
	84.9	-0.0244141	-0.0183105	-0.0201416	-0.0305176	-0.0213623	-0.0213623			84.9	-0.0061035	-0.012207	-0.012207	-0.0054932	-0.0149536	-0.0091553																													84.9	-6.10352	-24.4141	-21.3623	-15.2588
	85	-0.0274658	-0.0274658	-0.0234985	-0.0335693	-0.0183105	-0.0244141			85	-0.0061035	-0.0152588	-0.012207	-0.0091553	-0.0106812	-0.0183105																													85	-15.2588	-9.15527	-21.3623	-12.207
	85.1	-0.0305176	-0.0152588	-0.0201416	-0.0213623	-0.0152588	-0.0305176			85.1	-0.0091553	-0.0183105	-0.0091553	-0.0054932	-0.0106812	-0.0213623																													85.1	-12.207	-18.3105	-24.4141	-6.10352
	85.2	-0.0274658	-0.0183105	-0.0234985	-0.0274658	-0.0244141	-0.0244141			85.2	-0.0091553	-0.012207	-0.0091553	-0.0091553	-0.0021363	-0.0091553																													85.2	-18.3105	-15.2588	-21.3623	-18.3105
	85.3	-0.0305176	-0.0213623	-0.0234985	-0.0305176	-0.0335693	-0.0152588			85.3	-0.0030518	-0.0244141	-0.012207	-0.0073242	-0.0085449	-0.0183105																													85.3	-12.207	-12.207	-21.3623	-6.10352
	85.4	-0.0335693	-0.0183105	-0.0167847	-0.0244141	-0.0213623	-0.0183105			85.4	0	-0.0183105	-0.012207	-0.0109863	-0.0106812	-0.0152588																													85.4	-12.207	-15.2588	-21.3623	-9.15527
	85.5	-0.0335693	-0.0244141	-0.0201416	-0.0305176	-0.0244141	-0.0305176			85.5	-0.0030518	-0.0091553	-0.0061035	-0.0073242	-0.0042725	-0.0030518																													85.5	-6.10352	-21.3623	-27.4658	-15.2588
	85.6	-0.0305176	-0.0213623	-0.0134277	-0.0244141	-0.0213623	-0.0274658			85.6	0.00305176	-0.012207	-0.0091553	-0.0054932	-0.0064087	-0.0183105																													85.6	-9.15527	-21.3623	-9.15527	-6.10352
	85.7	-0.0305176	-0.0183105	-0.0201416	-0.0244141	-0.0244141	-0.0213623			85.7	-0.0030518	-0.0183105	-0.0091553	-0.0073242	-0.0042725	-0.0091553																													85.7	-9.15527	-15.2588	-21.3623	-9.15527
	85.8	-0.0305176	-0.0244141	-0.0201416	-0.0244141	-0.0274658	-0.0244141			85.8	-0.0030518	-0.0183105	0.00305176	-0.0054932	-0.0085449	-0.0183105																													85.8	-12.207	-18.3105	-27.4658	-15.2588
	85.9	-0.0274658	-0.0244141	-0.0201416	-0.0274658	-0.0183105	-0.0213623			85.9	-0.0030518	-0.0091553	-0.012207	-0.0054932	-0.0106812	-0.0030518																													85.9	-9.15527	-21.3623	-24.4141	-12.207
	86	-0.0244141	-0.0183105	-0.0201416	-0.0244141	-0.0213623	-0.0213623			86	0	-0.0213623	-0.0061035	-0.0091553	-0.0021363	-0.0061035																													86	-9.15527	-21.3623	-24.4141	-3.05176
	86.1	-0.0274658	-0.0244141	-0.0167847	-0.0305176	-0.0244141	-0.0244141			86.1	-0.0030518	-0.012207	-0.0152588	-0.0054932	0	-0.0061035																													86.1	0	-18.3105	-30.5176	-12.207
	86.2	-0.0244141	-0.0244141	-0.0167847	-0.0244141	-0.0213623	-0.0274658			86.2	0	-0.0152588	-0.0061035	-0.0091553	-0.0085449	-0.0061035																													86.2	-6.10352	-18.3105	-24.4141	-6.10352
	86.3	-0.0274658	-0.0244141	-0.0134277	-0.0152588	-0.0305176	-0.012207			86.3	0.00305176	-0.0152588	-0.0030518	-0.0091553	-0.0085449	-0.0244141																													86.3	-21.3623	-15.2588	-21.3623	-6.10352
	86.4	-0.0366211	-0.0213623	-0.0234985	-0.0244141	-0.012207	-0.0213623			86.4	-0.0030518	-0.0152588	-0.0152588	-0.0091553	-0.0064087	-0.012207																													86.4	-3.05176	-18.3105	-24.4141	-15.2588
	86.5	-0.0396729	-0.0213623	-0.0234985	-0.0213623	-0.012207	-0.0274658			86.5	-0.0061035	-0.0152588	-0.0061035	-0.0054932	-0.0042725	-0.012207																													86.5	-6.10352	-18.3105	-15.2588	-18.3105
	86.6	-0.0305176	-0.0274658	-0.0234985	-0.0305176	-0.0244141	-0.0183105			86.6	-0.0030518	-0.0061035	-0.012207	-0.0036621	-0.0064087	-0.0061035																													86.6	-12.207	-15.2588	-18.3105	-12.207
	86.7	-0.0274658	-0.0244141	-0.0234985	-0.0274658	-0.0183105	-0.0152588			86.7	0	-0.012207	-0.012207	-0.0054932	-0.0106812	-0.0183105																													86.7	-6.10352	-18.3105	-27.4658	-6.10352
	86.8	-0.0274658	-0.0244141	-0.0167847	-0.0244141	-0.0244141	-0.0183105			86.8	0	-0.0183105	-0.012207	-0.0073242	-0.0064087	0																													86.8	-6.10352	-12.207	-21.3623	-12.207
	86.9	-0.0274658	-0.0244141	-0.0268555	-0.0274658	-0.0183105	-0.0305176			86.9	0.00305176	-0.0152588	-0.0061035	-0.0054932	-0.0064087	-0.0030518																													86.9	-6.10352	-12.207	-18.3105	-12.207
	87	-0.0244141	-0.0213623	-0.0268555	-0.0274658	-0.0213623	-0.0244141			87	-0.0030518	-0.0061035	-0.0183105	-0.0073242	-0.0085449	-0.012207																													87	-9.15527	-18.3105	-18.3105	-12.207
	87.1	-0.0305176	-0.0183105	-0.0067139	-0.0213623	-0.0183105	-0.0274658			87.1	0.00305176	-0.012207	-0.0061035	-0.0091553	-0.0085449	-0.012207																													87.1	0	-21.3623	-24.4141	-9.15527
	87.2	-0.0305176	-0.0244141	-0.0134277	-0.0213623	-0.0213623	-0.0213623			87.2	-0.0061035	-0.012207	-0.0030518	-0.0018311	-0.0021363	-0.0061035																													87.2	-6.10352	-24.4141	-12.207	-18.3105
	87.3	-0.0305176	-0.0213623	-0.0201416	-0.0274658	-0.0213623	-0.0183105			87.3	0.00305176	-0.0091553	-0.0244141	-0.0091553	-0.0064087	-0.0152588																													87.3	-6.10352	-15.2588	-18.3105	-15.2588
	87.4	-0.0274658	-0.0183105	-0.0201416	-0.0213623	-0.0274658	-0.0213623			87.4	0	-0.0152588	-0.012207	-0.0091553	-0.0085449	-0.0091553																													87.4	-3.05176	-15.2588	-24.4141	-12.207
	87.5	-0.0274658	-0.0183105	-0.0167847	-0.0274658	-0.0244141	-0.0305176			87.5	-0.0030518	-0.0061035	-0.0030518	-0.0091553	-0.0042725	-0.0091553																													87.5	-6.10352	-21.3623	-24.4141	-9.15527
	87.6	-0.0274658	-0.0152588	-0.0201416	-0.0244141	-0.0244141	-0.0274658			87.6	0	-0.012207	-0.0091553	-0.0036621	-0.0085449	-0.0061035																													87.6	-12.207	-18.3105	-18.3105	-9.15527
	87.7	-0.0305176	-0.0213623	-0.0201416	-0.0274658	-0.0305176	-0.0183105			87.7	-0.0091553	-0.0183105	-0.0213623	-0.0128174	-0.0042725	-0.0091553																													87.7	-6.10352	-21.3623	-24.4141	-12.207
	87.8	-0.0274658	-0.0091553	-0.0201416	-0.0244141	-0.0244141	-0.0244141			87.8	-0.0061035	-0.0091553	0	-0.0018311	0	-0.012207																													87.8	-3.05176	-18.3105	-27.4658	-12.207
	87.9	-0.0274658	-0.0244141	-0.0234985	-0.0305176	-0.0213623	-0.0213623			87.9	-0.0030518	-0.012207	-0.012207	-0.0018311	-0.0042725	-0.0091553																													87.9	-3.05176	-24.4141	-21.3623	-18.3105
	88	-0.0274658	-0.0152588	-0.0201416	-0.0274658	-0.0244141	-0.012207			88	0.00305176	-0.0152588	-0.0152588	-0.0036621	-0.0106812	-0.0183105																													88	-15.2588	-21.3623	-21.3623	-15.2588
	88.1	-0.0305176	-0.0152588	-0.0134277	-0.0213623	-0.0274658	-0.0274658			88.1	0	-0.0030518	-0.0091553	-0.0091553	-0.0106812	-0.0091553																													88.1	-6.10352	-21.3623	-27.4658	-18.3105
	88.2	-0.0244141	-0.0152588	-0.0201416	-0.0213623	-0.0183105	-0.0213623			88.2	-0.012207	-0.0091553	-0.0091553	-0.0054932	-0.0021363	-0.0061035																													88.2	-9.15527	-12.207	-21.3623	-12.207
	88.3	-0.0213623	-0.0305176	-0.0167847	-0.0244141	-0.0213623	-0.0183105			88.3	-0.0061035	-0.0152588	-0.0152588	-0.0036621	-0.0085449	-0.012207																													88.3	-6.10352	-24.4141	-21.3623	-15.2588
	88.4	-0.0335693	-0.0152588	-0.0167847	-0.0305176	-0.0213623	-0.012207			88.4	-0.0030518	-0.0183105	-0.012207	-0.0073242	-0.0085449	-0.0213623																													88.4	-9.15527	-18.3105	-30.5176	-12.207
	88.5	-0.0244141	-0.0183105	-0.0134277	-0.0183105	-0.0213623	-0.0213623			88.5	-0.012207	-0.012207	-0.0091553	-0.0054932	-0.0085449	-0.0152588																													88.5	-3.05176	-24.4141	-18.3105	-21.3623
	88.6	-0.0274658	-0.0183105	-0.0201416	-0.0274658	-0.0152588	-0.0244141			88.6	-0.0030518	-0.012207	-0.0091553	0.00183106	-0.0064087	-0.0061035																													88.6	-6.10352	-27.4658	-21.3623	-12.207
	88.7	-0.0274658	-0.0213623	-0.0134277	-0.0274658	-0.0244141	-0.0183105			88.7	0.00305176	-0.012207	-0.0274658	-0.0054932	-0.0042725	-0.0091553																													88.7	-9.15527	-21.3623	-27.4658	-12.207
	88.8	-0.0274658	-0.012207	-0.0201416	-0.0213623	-0.0213623	-0.0152588			88.8	0	-0.0183105	-0.012207	-0.0054932	-0.0064087	-0.0061035																													88.8	-6.10352	-15.2588	-18.3105	-21.3623
	88.9	-0.0213623	-0.0213623	-0.0100708	-0.0213623	-0.0183105	-0.0183105			88.9	0.00305176	-0.012207	-0.0030518	-0.0073242	-0.0085449	-0.0091553																													88.9	-6.10352	-15.2588	-27.4658	-9.15527
	89	-0.0305176	-0.0152588	-0.0100708	-0.0244141	-0.0244141	-0.0152588			89	0.00305176	-0.0091553	-0.0091553	-0.0018311	-0.0064087	-0.0091553																													89	-6.10352	-12.207	-27.4658	-9.15527
	89.1	-0.0366211	-0.0152588	-0.0134277	-0.0213623	-0.0244141	-0.0183105			89.1	-0.0061035	-0.012207	-0.0061035	-0.0036621	-0.0106812	-0.012207																													89.1	-6.10352	-18.3105	-21.3623	-15.2588
	89.2	-0.0335693	-0.0213623	-0.0167847	-0.0244141	-0.0183105	-0.0244141			89.2	-0.0061035	-0.012207	-0.0091553	-0.0036621	0	-0.0091553																													89.2	-6.10352	-21.3623	-27.4658	-6.10352
	89.3	-0.0274658	-0.0244141	-0.0167847	-0.0213623	-0.0183105	-0.0183105			89.3	0.00305176	-0.0061035	-0.0091553	-0.0036621	-0.0128174	-0.0152588																													89.3	-6.10352	-18.3105	-24.4141	-9.15527
	89.4	-0.0274658	-0.0152588	-0.0134277	-0.0152588	-0.0244141	-0.0183105			89.4	0.00610352	-0.012207	-0.0061035	-0.0054932	-0.0128174	-0.0091553																													89.4	-9.15527	-21.3623	-21.3623	-6.10352
	89.5	-0.0305176	-0.0213623	-0.0167847	-0.0213623	-0.0244141	-0.0152588			89.5	0	-0.0061035	-0.0030518	-0.0036621	-0.0021363	0																													89.5	-6.10352	-30.5176	-21.3623	-6.10352
	89.6	-0.0213623	-0.0152588	-0.0201416	-0.0183105	-0.0183105	-0.0213623			89.6	-0.0030518	-0.0152588	-0.012207	0	-0.0042725	-0.0030518																													89.6	-9.15527	-18.3105	-18.3105	-15.2588
	89.7	-0.0335693	-0.0183105	-0.0167847	-0.0274658	-0.0213623	-0.0152588			89.7	0.00305176	-0.0152588	-0.0213623	-0.0036621	-0.0042725	-0.012207																													89.7	-12.207	-30.5176	-21.3623	-12.207
	89.8	-0.0274658	-0.0183105	-0.0100708	-0.0183105	-0.0213623	-0.0213623			89.8	0.00915527	-0.0091553	-0.0091553	-0.0109863	-0.0064087	-0.0152588																													89.8	-3.05176	-24.4141	-21.3623	-15.2588
	89.9	-0.0274658	-0.0152588	-0.0134277	-0.0152588	-0.012207	-0.0183105			89.9	0	-0.0061035	0	-0.0018311	-0.0064087	0																													89.9	-15.2588	-18.3105	-18.3105	-12.207
	90	-0.0335693	-0.0244141	-0.0167847	-0.0152588	-0.0152588	-0.0152588			90	0.00305176	-0.0061035	-0.0152588	-0.0054932	-0.0042725	-0.0061035																													90	-12.207	-27.4658	-15.2588	-21.3623
	90.1	-0.0335693	-0.0244141	-0.0134277	-0.0213623	-0.0244141	-0.0213623			90.1	0	-0.0061035	-0.012207	-0.0091553	-0.0042725	-0.012207																													90.1	-6.10352	-30.5176	-21.3623	-9.15527
	90.2	-0.0305176	-0.0183105	-0.0167847	-0.0152588	-0.0244141	-0.0213623			90.2	-0.0030518	-0.0061035	0	-0.0054932	0	-0.0061035																													90.2	0	-18.3105	-24.4141	-12.207
	90.3	-0.0213623	-0.0244141	-0.0201416	-0.0183105	-0.0213623	-0.0213623			90.3	0	-0.0030518	-0.0030518	0.00183106	-0.0085449	0																													90.3	-3.05176	-21.3623	-24.4141	-12.207
	90.4	-0.0274658	-0.0213623	-0.0234985	-0.0183105	-0.012207	-0.0152588			90.4	0.00610352	-0.0061035	-0.0061035	-0.0054932	-0.0064087	-0.0152588																													90.4	-6.10352	-27.4658	-21.3623	-9.15527
	90.5	-0.0335693	-0.012207	-0.0067139	-0.0183105	-0.0274658	-0.0152588			90.5	0.00305176	-0.012207	-0.0091553	-0.0054932	0	-0.0030518																													90.5	-9.15527	-21.3623	-21.3623	-12.207
	90.6	-0.0244141	-0.0213623	-0.0201416	-0.0213623	-0.0244141	-0.012207			90.6	-0.0030518	-0.0152588	0	-0.0036621	0	-0.0061035																													90.6	-6.10352	-15.2588	-21.3623	-12.207
	90.7	-0.0274658	-0.0213623	-0.0067139	-0.0274658	-0.0244141	-0.0152588			90.7	0.00305176	-0.0091553	-0.012207	-0.0036621	-0.0064087	-0.012207																													90.7	-9.15527	-24.4141	-15.2588	-15.2588
	90.8	-0.0305176	-0.0244141	-0.0167847	-0.0183105	-0.0244141	-0.0183105			90.8	0.00610352	-0.0030518	0.00305176	-0.0091553	-0.0064087	-0.0061035																													90.8	-3.05176	-30.5176	-18.3105	-12.207
	90.9	-0.0274658	-0.0213623	-0.0167847	-0.0244141	-0.0213623	-0.0183105			90.9	0	-0.0061035	-0.0030518	-0.0018311	-0.0021363	-0.0061035																													90.9	-6.10352	-24.4141	-21.3623	-21.3623
	91	-0.0244141	-0.0213623	-0.0100708	-0.0213623	-0.0183105	-0.0091553			91	-0.0030518	-0.0061035	-0.0183105	-0.0036621	-0.0042725	-0.0061035																													91	-3.05176	-27.4658	-15.2588	-15.2588
	91.1	-0.0305176	-0.0152588	-0.0167847	-0.0213623	-0.0183105	-0.0152588			91.1	0	-0.012207	-0.0061035	-0.0091553	-0.0085449	-0.012207																													91.1	-6.10352	-18.3105	-18.3105	-12.207
	91.2	-0.0213623	-0.0152588	-0.0167847	-0.0244141	-0.0244141	-0.0213623			91.2	-0.0030518	-0.0091553	0	-0.0054932	-0.0042725	-0.0061035																													91.2	-3.05176	-21.3623	-15.2588	-12.207
	91.3	-0.0213623	-0.012207	-0.0134277	-0.0152588	-0.0152588	-0.0213623			91.3	-0.0061035	-0.0061035	-0.0061035	-0.0036621	-0.0042725	-0.0091553																													91.3	-6.10352	-15.2588	-21.3623	-21.3623
	91.4	-0.0244141	-0.0213623	-0.0167847	-0.0152588	-0.0183105	-0.0183105			91.4	-0.0030518	-0.0061035	-0.0091553	-0.0054932	-0.0021363	-0.0152588																													91.4	-3.05176	-15.2588	-21.3623	-18.3105
	91.5	-0.0213623	-0.0183105	-0.0134277	-0.0213623	-0.0183105	-0.0213623			91.5	0.00915527	-0.0091553	-0.0061035	-0.0091553	-0.0042725	-0.0152588																													91.5	-9.15527	-24.4141	-21.3623	-18.3105
	91.6	-0.0183105	-0.012207	-0.0167847	-0.0305176	-0.0183105	-0.0152588			91.6	-0.0030518	-0.012207	-0.012207	-0.0018311	-0.0085449	-0.0030518																													91.6	-12.207	-15.2588	-21.3623	-9.15527
	91.7	-0.0213623	-0.0152588	-0.0100708	-0.0183105	-0.0091553	-0.0152588			91.7	0.00305176	-0.0152588	-0.0061035	-0.0018311	-0.0042725	-0.0061035																													91.7	-3.05176	-24.4141	-18.3105	-21.3623
	91.8	-0.0213623	-0.0183105	-0.0234985	-0.0274658	-0.0152588	-0.0244141			91.8	-0.0030518	-0.0061035	-0.0061035	-0.0054932	-0.0128174	-0.0152588																													91.8	-9.15527	-24.4141	-21.3623	-18.3105
	91.9	-0.0213623	-0.0152588	-0.0067139	-0.0213623	-0.0152588	-0.0213623			91.9	-0.0061035	-0.0030518	-0.012207	-0.0036621	-0.0042725	-0.0091553																													91.9	-12.207	-27.4658	-12.207	-15.2588
	92	-0.0213623	-0.0183105	-0.0167847	-0.0213623	-0.012207	-0.0152588			92	-0.0061035	-0.0061035	-0.0030518	0	-0.0085449	-0.0030518																													92	-12.207	-18.3105	-15.2588	-9.15527
	92.1	-0.0305176	-0.0244141	-0.0134277	-0.0305176	-0.012207	-0.0183105			92.1	0.00610352	-0.012207	-0.012207	-0.0054932	-0.0042725	-0.0091553																													92.1	-9.15527	-18.3105	-21.3623	-18.3105
	92.2	-0.0213623	-0.0183105	-0.0100708	-0.0244141	-0.0152588	-0.0183105			92.2	0.00305176	-0.012207	0	-0.0018311	0	-0.012207																													92.2	-12.207	-15.2588	-12.207	-18.3105
	92.3	-0.0152588	-0.0091553	-0.0100708	-0.0152588	-0.0152588	-0.0183105			92.3	-0.0030518	-0.0061035	-0.0091553	-0.0018311	-0.0064087	-0.012207																													92.3	-15.2588	-15.2588	-12.207	-15.2588
	92.4	-0.012207	-0.0183105	-0.0134277	-0.0213623	-0.0152588	-0.0152588			92.4	-0.0030518	-0.0061035	-0.0244141	-0.0036621	-0.0064087	-0.0152588																													92.4	-12.207	-21.3623	-12.207	-18.3105
	92.5	-0.0183105	-0.0152588	-0.0067139	-0.0213623	-0.0061035	-0.0274658			92.5	0	-0.0091553	-0.0030518	-0.0054932	-0.0064087	-0.012207																													92.5	-15.2588	-18.3105	-27.4658	-18.3105
	92.6	-0.0244141	-0.0213623	-0.0100708	-0.0183105	-0.012207	-0.0152588			92.6	-0.0030518	-0.0061035	-0.0030518	-0.0054932	-0.0021363	-0.0091553																													92.6	-18.3105	-18.3105	-21.3623	-21.3623
	92.7	-0.0305176	-0.0152588	-0.0201416	-0.0244141	-0.0091553	-0.0152588			92.7	0	-0.0152588	-0.0152588	-0.0018311	-0.0064087	-0.012207																													92.7	-12.207	-21.3623	-18.3105	-21.3623
	92.8	-0.0274658	-0.0183105	-0.0134277	-0.0244141	-0.012207	-0.012207			92.8	0.00305176	-0.0061035	-0.012207	-0.0073242	-0.0085449	-0.0213623																													92.8	-12.207	-18.3105	-18.3105	-21.3623
	92.9	-0.0183105	-0.0152588	-0.0067139	-0.0152588	-0.0183105	-0.0213623			92.9	0.00610352	-0.0030518	-0.0152588	-0.0073242	-0.0085449	-0.0091553																													92.9	-18.3105	-18.3105	-18.3105	-18.3105
	93	-0.0152588	-0.0061035	-0.0134277	-0.0152588	-0.012207	-0.0183105			93	0.00610352	-0.0061035	-0.0091553	0.00183106	-0.0064087	-0.0091553																													93	-9.15527	-21.3623	-18.3105	-18.3105
	93.1	-0.0213623	-0.0183105	-0.003357	-0.0213623	-0.0091553	-0.0183105			93.1	0	-0.0091553	-0.0091553	0	-0.0021363	-0.0213623																													93.1	-12.207	-24.4141	-24.4141	-15.2588
	93.2	-0.0183105	-0.0091553	-0.0100708	-0.0183105	-0.012207	-0.0152588			93.2	0	-0.0061035	-0.0091553	-0.0018311	-0.0042725	-0.0274658																													93.2	-9.15527	-15.2588	-18.3105	-12.207
	93.3	-0.0213623	-0.0213623	-0.0067139	-0.012207	-0.0152588	-0.0091553			93.3	0	-0.0061035	-0.0183105	-0.0036621	-0.0128174	-0.0030518																													93.3	-15.2588	-24.4141	-18.3105	-21.3623
	93.4	-0.0244141	-0.0091553	-0.0100708	-0.012207	-0.012207	-0.012207			93.4	0	-0.0091553	-0.012207	-0.0036621	-0.0064087	-0.0030518																													93.4	-3.05176	-24.4141	-15.2588	-21.3623
	93.5	-0.0244141	-0.0091553	-0.0201416	-0.0152588	-0.012207	-0.0213623			93.5	0.00305176	-0.012207	-0.0091553	-0.0054932	-0.0042725	-0.0183105																													93.5	-15.2588	-18.3105	-27.4658	-24.4141
	93.6	-0.0244141	0	-0.0134277	-0.0183105	-0.012207	-0.0183105			93.6	0.00305176	-0.0152588	-0.0091553	-0.0036621	-0.0064087	-0.012207																													93.6	-12.207	-24.4141	-18.3105	-18.3105
	93.7	-0.0274658	-0.0152588	-0.0067139	-0.012207	-0.012207	-0.0152588			93.7	-0.0030518	-0.012207	-0.0244141	-0.0036621	-0.0085449	-0.0091553																													93.7	-9.15527	-21.3623	-15.2588	-18.3105
	93.8	-0.0244141	-0.0152588	-0.0134277	-0.0213623	-0.0183105	-0.0213623			93.8	0.00305176	-0.0061035	-0.012207	-0.0036621	-0.0064087	-0.0091553																													93.8	-9.15527	-21.3623	-18.3105	-15.2588
	93.9	-0.0152588	-0.0244141	-0.0134277	-0.0244141	-0.0152588	-0.0183105			93.9	0.00305176	-0.0091553	0.00305176	-0.0054932	-0.0085449	-0.0061035																													93.9	-18.3105	-18.3105	-21.3623	-18.3105
	94	-0.0152588	-0.0183105	-0.0100708	-0.0091553	-0.0152588	-0.0152588			94	-0.0061035	-0.0091553	-0.0183105	-0.0018311	-0.0042725	-0.0030518																													94	-12.207	-18.3105	-12.207	-15.2588
	94.1	-0.0274658	-0.0183105	-0.0134277	-0.0213623	-0.0152588	-0.0091553			94.1	0.00305176	-0.012207	-0.0213623	-0.0036621	-0.0085449	-0.0152588																													94.1	-18.3105	-21.3623	-12.207	-18.3105
	94.2	-0.0305176	-0.012207	-0.0100708	-0.0213623	-0.0213623	-0.0183105			94.2	-0.0030518	-0.0091553	-0.012207	-0.0036621	-0.0064087	-0.0061035																													94.2	-12.207	-21.3623	-15.2588	-21.3623
	94.3	-0.0213623	-0.0091553	-0.003357	-0.012207	-0.0244141	-0.0213623			94.3	0	-0.0061035	-0.0183105	-0.0036621	-0.0064087	-0.0030518																													94.3	-9.15527	-18.3105	-18.3105	-12.207
	94.4	-0.0213623	-0.0091553	-0.0067139	-0.012207	-0.0183105	-0.0091553			94.4	-0.0030518	-0.0061035	-0.0183105	0.00183106	-0.0085449	-0.0061035																													94.4	-9.15527	-21.3623	-15.2588	-12.207
	94.5	-0.0183105	-0.0213623	-0.0167847	-0.0244141	-0.0244141	-0.0244141			94.5	-0.0030518	-0.0152588	-0.012207	-0.0054932	-0.0021363	-0.0152588																													94.5	-12.207	-21.3623	-15.2588	-15.2588
	94.6	-0.0244141	-0.0152588	-0.003357	-0.0091553	-0.012207	-0.012207			94.6	0	-0.012207	-0.0091553	0	-0.0042725	-0.0152588																													94.6	-9.15527	-15.2588	-15.2588	-24.4141
	94.7	-0.0183105	-0.012207	-0.0100708	-0.0152588	-0.012207	-0.012207			94.7	-0.0091553	-0.0030518	-0.012207	0.00183106	-0.0106812	-0.0091553																													94.7	-6.10352	-15.2588	-18.3105	-18.3105
	94.8	-0.0305176	-0.012207	-0.0167847	-0.0183105	-0.012207	-0.0244141			94.8	0	0	-0.0152588	-0.0018311	-0.0064087	-0.012207																													94.8	-15.2588	-27.4658	-12.207	-15.2588
	94.9	-0.0152588	-0.0183105	-0.0134277	-0.0213623	-0.012207	-0.0213623			94.9	0.00305176	-0.0091553	-0.0030518	-0.0073242	-0.0085449	-0.012207																													94.9	-12.207	-15.2588	-9.15527	-21.3623
	95	-0.0213623	-0.0183105	-0.0167847	-0.0183105	-0.0183105	-0.012207			95	0	-0.012207	-0.012207	-0.0018311	-0.0064087	-0.0061035																													95	-15.2588	-21.3623	-12.207	-18.3105
	95.1	-0.0213623	-0.012207	-0.0100708	-0.0244141	-0.0061035	-0.0183105			95.1	-0.0061035	-0.0091553	-0.0213623	-0.0018311	-0.0085449	-0.0030518																													95.1	-12.207	-21.3623	-9.15527	-18.3105
	95.2	-0.0244141	-0.0061035	-0.0134277	-0.0213623	-0.012207	-0.0183105			95.2	0.00305176	-0.0061035	-0.0061035	0	-0.0042725	-0.0152588																													95.2	-12.207	-12.207	-9.15527	-15.2588
	95.3	-0.0244141	-0.0152588	-0.0134277	-0.0183105	-0.0152588	-0.012207			95.3	-0.0061035	-0.012207	0	-0.0018311	-0.0021363	-0.0061035																													95.3	-12.207	-24.4141	-12.207	-21.3623
	95.4	-0.0274658	-0.0061035	-0.0134277	-0.0213623	-0.0091553	-0.0183105			95.4	-0.0091553	-0.0152588	-0.0091553	-0.0018311	-0.0042725	-0.0091553																													95.4	-15.2588	-15.2588	-6.10352	-24.4141
	95.5	-0.0213623	-0.0213623	-0.0134277	-0.0244141	-0.0152588	-0.0183105			95.5	-0.0091553	-0.0061035	-0.0213623	-0.0036621	-0.0064087	-0.0091553																													95.5	-9.15527	-18.3105	-9.15527	-12.207
	95.6	-0.0183105	-0.0213623	-0.0201416	-0.0213623	-0.0061035	-0.0183105			95.6	0	-0.0091553	-0.012207	-0.0054932	-0.0064087	-0.0030518																													95.6	-15.2588	-12.207	-15.2588	-24.4141
	95.7	-0.0213623	-0.0061035	-0.0167847	-0.0152588	-0.0061035	-0.0152588			95.7	-0.0061035	-0.0030518	-0.0091553	-0.0036621	-0.0042725	-0.0061035																													95.7	-12.207	-12.207	-12.207	-21.3623
	95.8	-0.0244141	-0.0091553	-0.0268555	-0.0244141	-0.0152588	-0.0183105			95.8	-0.012207	-0.0091553	-0.0091553	-0.0036621	-0.0085449	-0.0061035																													95.8	-12.207	-12.207	-3.05176	-15.2588
	95.9	-0.0152588	-0.0061035	-0.0201416	-0.0152588	-0.0061035	-0.0244141			95.9	0.00610352	-0.0091553	-0.0030518	-0.0091553	-0.0064087	0																													95.9	-6.10352	-21.3623	-9.15527	-15.2588
	96	-0.0152588	-0.0152588	-0.0201416	-0.0183105	-0.012207	-0.0091553			96	-0.0061035	-0.012207	-0.012207	-0.0073242	-0.0021363	0																													96	-12.207	-12.207	-9.15527	-15.2588
	96.1	-0.0213623	-0.0091553	-0.0134277	-0.0213623	-0.0091553	-0.0091553			96.1	-0.0091553	-0.0091553	-0.012207	0	-0.0042725	-0.0061035																													96.1	-9.15527	-15.2588	-9.15527	-15.2588
	96.2	-0.0244141	-0.0091553	-0.0201416	-0.0152588	-0.0030518	-0.0183105			96.2	-0.0030518	-0.0091553	0	-0.0109863	-0.0021363	-0.0183105																													96.2	-12.207	-9.15527	-9.15527	-15.2588
	96.3	-0.0213623	-0.0183105	-0.0167847	-0.0152588	-0.012207	-0.0213623			96.3	0	-0.0091553	-0.0061035	-0.0073242	-0.0021363	-0.012207																													96.3	-12.207	-18.3105	-12.207	-21.3623
	96.4	-0.0244141	-0.0091553	-0.0201416	-0.012207	-0.012207	-0.012207			96.4	-0.0061035	-0.0091553	-0.0152588	-0.0073242	-0.0042725	-0.0030518																													96.4	-12.207	-9.15527	-6.10352	-18.3105
	96.5	-0.0183105	-0.0183105	-0.0134277	-0.0152588	-0.0091553	-0.0091553			96.5	-0.0061035	-0.0091553	-0.0091553	-0.0091553	-0.0064087	-0.0091553																													96.5	-18.3105	-6.10352	-15.2588	-12.207
	96.6	-0.012207	-0.0152588	-0.0167847	-0.0152588	-0.012207	-0.0183105			96.6	0	-0.0061035	-0.0030518	-0.0054932	-0.0064087	-0.0091553																													96.6	-9.15527	-6.10352	-18.3105	-9.15527
	96.7	-0.0183105	-0.012207	-0.0167847	-0.0152588	-0.0152588	-0.0213623			96.7	-0.0030518	-0.0091553	0	-0.0018311	-0.0064087	-0.0091553																													96.7	-21.3623	-18.3105	-12.207	-12.207
	96.8	-0.0213623	-0.012207	-0.0167847	-0.012207	-0.0091553	-0.0152588			96.8	-0.0091553	-0.0091553	-0.0152588	0	-0.0064087	-0.0061035																													96.8	-15.2588	-12.207	-6.10352	-15.2588
	96.9	-0.0152588	-0.0061035	-0.0167847	-0.0183105	-0.0030518	-0.012207			96.9	0.00610352	-0.0091553	-0.0061035	-0.0073242	-0.0042725	-0.0061035																													96.9	-9.15527	-24.4141	-9.15527	-18.3105
	97	-0.012207	-0.0061035	-0.0167847	-0.0061035	-0.012207	-0.0091553			97	0.00305176	-0.0152588	-0.0061035	-0.0054932	-0.0064087	-0.0061035																													97	-9.15527	-15.2588	-6.10352	-15.2588
	97.1	-0.012207	0	-0.0167847	-0.012207	-0.0091553	-0.012207			97.1	-0.012207	-0.012207	-0.012207	-0.0054932	-0.0042725	-0.0091553																													97.1	-6.10352	-12.207	-12.207	-3.05176
	97.2	-0.0274658	-0.012207	-0.0201416	-0.0183105	-0.0030518	-0.0213623			97.2	0	-0.0061035	-0.0183105	-0.0054932	-0.0064087	-0.0091553																													97.2	-6.10352	-18.3105	-15.2588	-18.3105
	97.3	-0.0152588	-0.0152588	-0.0234985	-0.012207	-0.0091553	-0.0152588			97.3	-0.0030518	-0.0152588	-0.0091553	-0.0054932	0	-0.0030518																													97.3	-15.2588	-15.2588	-21.3623	-9.15527
	97.4	-0.0274658	-0.0183105	-0.0067139	-0.012207	-0.0061035	-0.0152588			97.4	-0.0030518	-0.0183105	-0.0183105	-0.0036621	-0.0085449	0																													97.4	-12.207	-18.3105	-6.10352	-12.207
	97.5	-0.0244141	-0.0030518	-0.0100708	-0.012207	-0.012207	-0.012207			97.5	-0.0030518	-0.0091553	0	-0.0073242	-0.0106812	-0.0091553																													97.5	-18.3105	-3.05176	-15.2588	-15.2588
	97.6	-0.0152588	-0.0091553	-0.0234985	-0.0152588	-0.0061035	-0.0183105			97.6	0.00305176	-0.0152588	-0.0061035	-0.0073242	-0.0042725	-0.0061035																													97.6	0	-9.15527	-12.207	-15.2588
	97.7	-0.0152588	-0.012207	-0.0100708	-0.0183105	-0.012207	-0.012207			97.7	0.00305176	-0.0091553	-0.0091553	-0.0018311	-0.0064087	-0.0061035																													97.7	-9.15527	-9.15527	-6.10352	-21.3623
	97.8	-0.0244141	-0.0091553	-0.0201416	-0.0152588	-0.0091553	-0.012207			97.8	-0.0030518	-0.0091553	-0.0183105	-0.0036621	-0.0085449	-0.0030518																													97.8	-15.2588	-6.10352	-12.207	-15.2588
	97.9	-0.0183105	-0.0091553	-0.0201416	-0.0183105	-0.012207	-0.0152588			97.9	0.00305176	-0.0091553	-0.0091553	-0.0018311	-0.0064087	-0.012207																													97.9	-12.207	-12.207	-9.15527	-15.2588
	98	-0.0152588	-0.0274658	-0.0134277	-0.0183105	-0.0183105	-0.012207			98	-0.0091553	-0.0152588	-0.0030518	-0.0054932	0	-0.0061035																													98	-9.15527	-21.3623	-6.10352	-12.207
	98.1	-0.0213623	-0.0091553	-0.0167847	-0.012207	-0.0152588	-0.0183105			98.1	-0.0030518	-0.012207	-0.0183105	-0.0054932	-0.0106812	-0.0061035																													98.1	-12.207	-15.2588	-12.207	-12.207
	98.2	-0.0183105	-0.0091553	-0.0167847	-0.0152588	-0.0061035	-0.0213623			98.2	-0.0030518	-0.012207	-0.0091553	-0.0054932	-0.0106812	-0.0091553																													98.2	-9.15527	-15.2588	-9.15527	-6.10352
	98.3	-0.0274658	-0.0213623	-0.0234985	-0.0213623	-0.0091553	-0.0152588			98.3	0.00305176	-0.012207	-0.0091553	-0.0054932	-0.0042725	-0.0091553																													98.3	-9.15527	-15.2588	-15.2588	-12.207
	98.4	-0.0152588	-0.012207	-0.0167847	-0.012207	-0.0091553	-0.0091553			98.4	0	-0.0152588	-0.012207	-0.0018311	-0.0064087	-0.0061035																													98.4	-9.15527	-9.15527	-9.15527	-15.2588
	98.5	-0.0244141	-0.012207	-0.0100708	-0.0183105	-0.0152588	-0.0152588			98.5	-0.0061035	-0.0152588	-0.0091553	-0.0018311	-0.0042725	-0.012207																													98.5	-18.3105	-12.207	-15.2588	-12.207
	98.6	-0.0091553	-0.0030518	-0.0201416	-0.012207	-0.0091553	-0.0213623			98.6	0.00610352	-0.0091553	-0.0091553	-0.0054932	0	-0.0061035																													98.6	-9.15527	-15.2588	-12.207	-15.2588
	98.7	-0.0213623	-0.012207	-0.0167847	-0.0183105	-0.012207	-0.012207			98.7	0.00305176	-0.0030518	-0.012207	-0.0036621	-0.0021363	0																													98.7	-9.15527	-12.207	-6.10352	-9.15527
	98.8	-0.0244141	-0.0030518	-0.0067139	-0.012207	-0.012207	-0.0152588			98.8	-0.0091553	-0.0030518	-0.012207	0.00183106	-0.0042725	-0.0091553																													98.8	-9.15527	-3.05176	-3.05176	-6.10352
	98.9	-0.0183105	-0.012207	-0.0201416	-0.0213623	-0.012207	-0.0152588			98.9	-0.0061035	-0.0152588	-0.0061035	-0.0018311	-0.0021363	-0.0061035																													98.9	-9.15527	-12.207	-9.15527	-12.207
	99	-0.0213623	-0.0091553	-0.0100708	-0.0183105	-0.0091553	-0.012207			99	0	-0.012207	-0.0061035	-0.0018311	-0.0021363	-0.0030518																													99	-15.2588	-3.05176	-6.10352	-3.05176
	99.1	-0.012207	-0.012207	-0.0167847	-0.0152588	-0.0091553	-0.0061035			99.1	-0.0030518	-0.0091553	-0.012207	-0.0036621	-0.0064087	0																													99.1	-9.15527	-6.10352	-18.3105	-15.2588
	99.2	-0.0152588	-0.0061035	-0.0100708	-0.0152588	-0.012207	-0.012207			99.2	-0.0091553	-0.0061035	-0.0152588	0	-0.0064087	-0.012207																													99.2	-15.2588	-6.10352	-15.2588	-6.10352
	99.3	-0.0213623	-0.0061035	-0.0100708	-0.0183105	-0.0091553	-0.0183105			99.3	-0.0030518	-0.0183105	0	-0.0073242	-0.0021363	-0.012207																													99.3	-18.3105	-9.15527	-9.15527	-18.3105
	99.4	-0.0244141	-0.0152588	-0.0134277	-0.0244141	-0.0061035	-0.0061035			99.4	0.00305176	-0.012207	0	-0.0018311	-0.0021363	-0.0061035																													99.4	-9.15527	-3.05176	-3.05176	-15.2588
	99.5	-0.0183105	-0.0061035	-0.0134277	-0.0091553	-0.0061035	-0.0152588			99.5	-0.0061035	-0.0091553	-0.012207	0	-0.0128174	0.00305176																													99.5	-15.2588	-9.15527	-12.207	-12.207
	99.6	-0.0152588	-0.012207	-0.0134277	-0.0183105	-0.0061035	-0.0152588			99.6	0	-0.0030518	0	-0.0036621	-0.0106812	-0.0091553																													99.6	-9.15527	-9.15527	-9.15527	-9.15527
	99.7	-0.0213623	-0.0183105	-0.0167847	-0.0244141	-0.012207	0			99.7	0	-0.012207	-0.0030518	-0.0018311	0.00213623	-0.0061035																													99.7	-6.10352	-6.10352	-15.2588	-3.05176
	99.8	-0.0213623	-0.0030518	-0.0100708	-0.012207	-0.0030518	-0.0061035			99.8	-0.0152588	-0.0091553	-0.0030518	-0.0054932	-0.0042725	-0.0061035																													99.8	-12.207	-9.15527	-12.207	-15.2588
	99.9	-0.0244141	-0.0061035	-0.0134277	-0.012207	-0.0061035	-0.0183105			99.9	-0.0061035	-0.0030518	-0.0091553	0	-0.0021363	0																													99.9	-9.15527	-12.207	-15.2588	-12.207
	100	-0.0213623	-0.0061035	-0.0167847	-0.0183105	-0.0061035	-0.012207			100	0	-0.012207	-0.0030518	-0.0073242	-0.0021363	-0.0030518																													100	-9.15527	-6.10352	-3.05176	-12.207
	100.1	-0.0183105	-0.0152588	-0.0100708	-0.012207	-0.0152588	-0.0091553			100.1	0.00305176	-0.0030518	-0.0091553	-0.0018311	-0.0042725	-0.0030518																													100.1	-15.2588	-3.05176	-12.207	-12.207
	100.2	-0.012207	-0.0061035	-0.0067139	-0.0152588	-0.012207	-0.012207			100.2	-0.0030518	-0.0091553	-0.0030518	-0.0018311	-0.0042725	-0.0091553																													100.2	-6.10352	-6.10352	-9.15527	-9.15527
	100.3	-0.012207	0	-0.0067139	-0.0213623	-0.0091553	-0.0152588			100.3	-0.0030518	-0.0061035	-0.0152588	-0.0036621	-0.0021363	-0.0061035																													100.3	-9.15527	-3.05176	-18.3105	-12.207
	100.4	-0.0213623	-0.0091553	-0.0134277	-0.0152588	-0.0152588	-0.0061035			100.4	0.00305176	-0.0213623	-0.0183105	-0.0036621	0	-0.0030518																													100.4	-3.05176	-3.05176	-3.05176	-6.10352
	100.5	-0.0213623	-0.0061035	-0.0134277	-0.0183105	-0.0091553	-0.0061035			100.5	0.00305176	-0.012207	-0.012207	-0.0073242	-0.0106812	-0.0030518																													100.5	-12.207	-21.3623	-12.207	-9.15527
	100.6	-0.012207	-0.0061035	-0.0134277	-0.0091553	-0.0061035	-0.0091553			100.6	-0.0061035	-0.0061035	-0.0061035	-0.0054932	-0.0085449	-0.0091553																													100.6	-9.15527	-12.207	-6.10352	-3.05176
	100.7	-0.0152588	-0.0183105	-0.0167847	-0.0152588	-0.0061035	0			100.7	0.00610352	-0.012207	-0.0061035	-0.0054932	-0.0021363	-0.0061035																													100.7	-6.10352	-9.15527	-9.15527	-15.2588
	100.8	-0.0152588	-0.0152588	-0.0134277	-0.012207	-0.0091553	-0.0061035			100.8	-0.0030518	-0.0152588	-0.012207	-0.0036621	-0.0042725	-0.0030518																													100.8	-6.10352	-3.05176	-21.3623	-3.05176
	100.9	-0.012207	-0.0091553	-0.0100708	-0.0091553	-0.0091553	-0.0091553			100.9	-0.0030518	-0.0091553	-0.0152588	-0.0073242	-0.0042725	-0.012207																													100.9	-6.10352	-18.3105	-9.15527	-6.10352
	101	-0.0244141	-0.0091553	-0.0100708	-0.012207	-0.0091553	-0.0061035			101	-0.0030518	-0.0061035	0.00305176	-0.0054932	-0.0064087	-0.0061035																													101	-3.05176	-3.05176	-9.15527	3.05176
	101.1	-0.012207	-0.0183105	-0.0134277	-0.0091553	-0.0152588	0			101.1	0.00305176	-0.0061035	-0.0030518	-0.0036621	-0.0064087	-0.0091553																													101.1	-9.15527	-24.4141	-12.207	-3.05176
	101.2	-0.0213623	-0.0061035	-0.0067139	-0.0091553	-0.0152588	-0.0061035			101.2	-0.0061035	-0.0061035	-0.0061035	0	-0.0042725	-0.0030518																													101.2	-12.207	-9.15527	-12.207	-6.10352
	101.3	-0.0152588	-0.0030518	-0.0134277	-0.0213623	-0.0061035	-0.0152588			101.3	-0.0030518	-0.012207	-0.0030518	-0.0054932	0	0																													101.3	3.05176	-9.15527	-15.2588	3.05176
	101.4	-0.0213623	-0.0152588	-0.0067139	-0.0152588	-0.0091553	-0.0030518			101.4	0.00305176	-0.012207	-0.0030518	0	-0.0064087	-0.0030518																													101.4	-9.15527	-6.10352	-12.207	3.05176
	101.5	-0.0183105	-0.0091553	-0.0167847	-0.0091553	-0.0183105	0.00610352			101.5	-0.0061035	-0.0061035	-0.0061035	-0.0036621	-0.0042725	0																													101.5	-3.05176	-12.207	-9.15527	-3.05176
	101.6	-0.012207	-0.012207	-0.0100708	-0.012207	-0.0061035	-0.0061035			101.6	0	-0.0091553	0.00305176	-0.0054932	-0.0042725	-0.0030518																													101.6	-6.10352	-9.15527	-12.207	-9.15527
	101.7	-0.0183105	-0.0061035	-0.0067139	-0.0183105	-0.012207	-0.0030518			101.7	0.00305176	-0.0091553	-0.0030518	-0.0073242	0	-0.0061035																													101.7	-9.15527	-6.10352	-12.207	-3.05176
	101.8	-0.0183105	-0.0213623	-0.0134277	-0.0183105	-0.0152588	-0.0061035			101.8	0.00305176	-0.0061035	-0.0091553	-0.0036621	-0.0042725	-0.0030518																													101.8	-9.15527	-6.10352	-15.2588	-9.15527
	101.9	-0.0183105	-0.0030518	-0.0134277	-0.0091553	-0.0091553	-0.0091553			101.9	0.00305176	-0.0091553	-0.012207	-0.0018311	-0.0064087	-0.0030518																													101.9	-3.05176	-12.207	-15.2588	-9.15527
	102	-0.0183105	-0.0030518	-0.0134277	-0.0183105	-0.0030518	-0.0061035			102	0.00305176	-0.012207	0	-0.0054932	0	-0.0061035																													102	-12.207	-15.2588	-12.207	3.05176
	102.1	-0.0213623	-0.0091553	-0.0167847	-0.0152588	-0.0152588	-0.0152588			102.1	0.00610352	-0.0091553	0	0	0	-0.0030518																													102.1	-3.05176	-12.207	-21.3623	-9.15527
	102.2	-0.0152588	-0.012207	-0.0100708	-0.0061035	0	-0.0183105			102.2	-0.0030518	-0.012207	-0.012207	0	-0.0021363	0.00305176																													102.2	-3.05176	-12.207	-12.207	-3.05176
	102.3	-0.0213623	-0.012207	-0.0067139	-0.012207	-0.0061035	-0.0152588			102.3	0	-0.0061035	0	-0.0054932	0	-0.0091553																													102.3	-6.10352	-12.207	-15.2588	-9.15527
	102.4	-0.0183105	-0.0213623	-0.0100708	-0.0274658	-0.0152588	-0.012207			102.4	0.00610352	-0.012207	-0.0030518	-0.0036621	-0.0064087	-0.0061035																													102.4	-6.10352	-15.2588	-18.3105	-6.10352
	102.5	-0.0183105	-0.0152588	-0.0134277	-0.0091553	-0.0183105	-0.0152588			102.5	0	-0.0030518	0	-0.0036621	-0.0064087	0																													102.5	3.05176	-9.15527	-24.4141	-3.05176
	102.6	-0.0152588	-0.012207	-0.0134277	-0.0061035	-0.0030518	-0.0213623			102.6	-0.0061035	-0.0091553	-0.0061035	0.00183106	0.00213623	-0.0061035																													102.6	0	-9.15527	-15.2588	-6.10352
	102.7	-0.0152588	-0.0152588	-0.0134277	-0.0183105	0	-0.0152588			102.7	0.012207	-0.0183105	-0.0030518	-0.0036621	-0.0042725	-0.0061035																													102.7	3.05176	-6.10352	-18.3105	-9.15527
	102.8	-0.0152588	-0.012207	-0.0100708	-0.0061035	-0.012207	-0.0091553			102.8	0.00305176	-0.0091553	0	-0.0036621	-0.0085449	-0.012207																													102.8	-3.05176	-12.207	-18.3105	-9.15527
	102.9	-0.0213623	-0.0061035	-0.0100708	-0.012207	-0.0091553	-0.012207			102.9	-0.0030518	-0.0091553	-0.0091553	0.00183106	-0.0064087	-0.0030518																													102.9	-6.10352	-3.05176	-9.15527	-6.10352
	103	-0.012207	-0.0030518	-0.0134277	-0.0183105	-0.012207	-0.0091553			103	0	0	-0.0091553	-0.0054932	0.00213623	-0.012207																													103	6.10352	-3.05176	-12.207	-6.10352
	103.1	-0.0213623	-0.0183105	-0.0100708	-0.0183105	-0.0091553	-0.012207			103.1	0.0152588	-0.0091553	0	-0.0018311	-0.0042725	-0.0061035																													103.1	6.10352	-3.05176	-24.4141	-9.15527
	103.2	-0.0091553	-0.0091553	-0.0134277	-0.0091553	-0.012207	-0.0152588			103.2	0.00305176	-0.012207	-0.012207	0.00366211	-0.0064087	-0.0061035																													103.2	0	-12.207	-15.2588	-9.15527
	103.3	-0.012207	-0.012207	-0.0067139	-0.0152588	-0.0152588	-0.0152588			103.3	-0.0091553	-0.0030518	0.00305176	0	0	-0.0091553																													103.3	0	-9.15527	-9.15527	-9.15527
	103.4	-0.0244141	-0.0061035	-0.0100708	-0.0183105	-0.0091553	-0.0152588			103.4	0.00610352	-0.0091553	0	-0.0054932	0	-0.0061035																													103.4	3.05176	-12.207	-12.207	-9.15527
	103.5	-0.0183105	-0.0152588	-0.0067139	-0.0091553	-0.0091553	-0.0152588			103.5	0.00305176	-0.0030518	-0.0061035	0	-0.0042725	-0.0030518																													103.5	6.10352	-18.3105	-21.3623	-12.207
	103.6	-0.012207	-0.0152588	-0.0067139	-0.0091553	-0.0091553	-0.0213623			103.6	0	0.00305176	-0.0091553	-0.0018311	0	-0.0061035																													103.6	-3.05176	-3.05176	-12.207	0
	103.7	-0.012207	-0.0091553	-0.0100708	-0.0213623	-0.0061035	-0.012207			103.7	0.00610352	-0.0091553	-0.0030518	-0.0054932	-0.0042725	-0.0061035																													103.7	-3.05176	-15.2588	-12.207	-3.05176
	103.8	-0.0030518	-0.0091553	-0.0201416	-0.0183105	-0.0152588	-0.0061035			103.8	0.00610352	-0.0091553	0	-0.0018311	-0.0042725	-0.0061035																													103.8	-9.15527	-3.05176	-24.4141	3.05176
	103.9	-0.012207	-0.0152588	-0.0134277	-0.012207	-0.012207	-0.0091553			103.9	0.00305176	-0.0061035	0.00305176	0	-0.0042725	-0.0030518																													103.9	0	-6.10352	-15.2588	-6.10352
	104	-0.0183105	-0.0152588	-0.0067139	-0.0152588	-0.0061035	-0.0061035			104	0.00610352	0	-0.0061035	0	-0.0042725	-0.012207																													104	9.15527	-9.15527	-12.207	0
	104.1	-0.0183105	-0.012207	0	-0.012207	-0.0152588	-0.0152588			104.1	0.00305176	-0.0091553	-0.0091553	-0.0054932	-0.0042725	-0.0091553																													104.1	-6.10352	-15.2588	-21.3623	-6.10352
	104.2	-0.0152588	-0.012207	-0.0067139	-0.012207	-0.0152588	-0.0091553			104.2	-0.0030518	-0.012207	-0.0091553	-0.0054932	-0.0064087	0.00305176																													104.2	-3.05176	-3.05176	-24.4141	-6.10352
	104.3	-0.012207	-0.012207	-0.003357	-0.0152588	-0.0091553	-0.012207			104.3	0	-0.0091553	0	-0.0018311	-0.0021363	-0.0061035																													104.3	3.05176	-6.10352	-18.3105	3.05176
	104.4	-0.0183105	-0.0030518	-0.003357	-0.0183105	-0.0030518	-0.0061035			104.4	0.00610352	0	-0.0061035	-0.0036621	0	-0.0091553																													104.4	3.05176	-9.15527	-18.3105	-6.10352
	104.5	-0.0183105	-0.0183105	-0.0100708	-0.0152588	-0.0183105	-0.0061035			104.5	0.00610352	-0.0091553	-0.0061035	-0.0036621	-0.0021363	-0.0061035																													104.5	3.05176	-12.207	-18.3105	-6.10352
	104.6	-0.0091553	-0.0091553	-0.003357	-0.0152588	-0.0091553	-0.0183105			104.6	0	-0.0091553	-0.0030518	0	-0.0021363	-0.0030518																													104.6	3.05176	-9.15527	-18.3105	0
	104.7	-0.0183105	-0.0061035	-0.003357	-0.0183105	-0.0061035	-0.012207			104.7	-0.0030518	-0.012207	0.00305176	-0.0036621	-0.0042725	-0.0030518																													104.7	-3.05176	-12.207	-18.3105	-9.15527
	104.8	-0.012207	-0.0091553	-0.0067139	-0.0244141	-0.012207	-0.0061035			104.8	0.00305176	-0.0061035	-0.0061035	0.00366211	-0.0042725	0																													104.8	-3.05176	-12.207	-18.3105	-6.10352
	104.9	-0.0183105	-0.0091553	-0.0067139	-0.012207	-0.0061035	-0.0152588			104.9	0.00915527	-0.0061035	-0.0152588	0.00183106	-0.0042725	-0.012207																													104.9	-3.05176	0	-15.2588	-6.10352
	105	-0.0244141	-0.0183105	-0.003357	-0.0152588	-0.0152588	-0.0152588			105	0	-0.0030518	-0.012207	-0.0018311	-0.0064087	-0.0061035																													105	0	-6.10352	-24.4141	0
	105.1	-0.0183105	-0.0091553	0	-0.0183105	-0.0091553	-0.0152588			105.1	-0.0030518	-0.0061035	-0.0183105	-0.0054932	-0.0021363	-0.0061035																													105.1	-3.05176	-12.207	-21.3623	-9.15527
	105.2	-0.0213623	-0.0091553	-0.003357	-0.012207	-0.0152588	-0.0091553			105.2	0.00305176	-0.012207	-0.0061035	0.00183106	-0.0021363	0																													105.2	-3.05176	-12.207	-15.2588	-6.10352
	105.3	-0.012207	-0.0091553	-0.0067139	-0.0091553	-0.012207	-0.0213623			105.3	-0.0061035	0	-0.0061035	-0.0036621	-0.0064087	-0.0061035																													105.3	0	-15.2588	-15.2588	-3.05176
	105.4	-0.0152588	-0.0030518	0	-0.0152588	-0.0152588	-0.0152588			105.4	0.00610352	-0.0061035	-0.0030518	-0.0054932	-0.0021363	0.00305176																													105.4	-6.10352	-12.207	-24.4141	-9.15527
	105.5	-0.0213623	-0.0091553	-0.003357	-0.0152588	-0.0152588	-0.0061035			105.5	0.00305176	-0.0030518	-0.0030518	0.00183106	-0.0021363	-0.0030518																													105.5	3.05176	-15.2588	-18.3105	0
	105.6	-0.0213623	-0.012207	-0.003357	-0.0091553	-0.012207	-0.012207			105.6	0.00305176	-0.0061035	-0.0030518	0	-0.0042725	0																													105.6	-3.05176	-15.2588	-9.15527	-6.10352
	105.7	-0.0183105	-0.0091553	-0.0067139	-0.0091553	-0.012207	-0.0152588			105.7	0	-0.012207	0.00915527	0	-0.0064087	-0.0061035																													105.7	3.05176	-18.3105	-15.2588	-9.15527
	105.8	-0.0152588	-0.0030518	-0.003357	-0.012207	-0.012207	-0.012207			105.8	0.00610352	-0.0091553	-0.0061035	0	0	-0.0061035																													105.8	3.05176	-18.3105	-18.3105	0
	105.9	-0.0152588	-0.012207	-0.003357	-0.012207	-0.0152588	-0.0152588			105.9	0.00305176	-0.012207	-0.0061035	-0.0054932	-0.0042725	-0.0030518																													105.9	0	-15.2588	-12.207	-6.10352
	106	-0.0152588	-0.0061035	-0.0100708	-0.0091553	-0.0152588	-0.0091553			106	-0.0030518	-0.0091553	-0.0061035	-0.0018311	0	-0.0030518																													106	3.05176	-12.207	-18.3105	-6.10352
	106.1	-0.0213623	-0.0061035	-0.0067139	-0.0152588	-0.0091553	-0.0091553			106.1	-0.0061035	-0.012207	0.00305176	-0.0018311	0.00640869	-0.0030518																													106.1	0	-12.207	-15.2588	-6.10352
	106.2	-0.0213623	-0.0183105	-0.0067139	-0.0091553	-0.0091553	-0.012207			106.2	0.00305176	-0.012207	-0.0061035	0	-0.0064087	0.00610352																													106.2	3.05176	-12.207	-12.207	0
	106.3	-0.0183105	-0.0183105	0	-0.0091553	-0.0152588	-0.0183105			106.3	0	-0.0030518	-0.0061035	0	-0.0042725	-0.0030518																													106.3	3.05176	-21.3623	-12.207	-9.15527
	106.4	-0.012207	-0.012207	0	-0.0091553	-0.0061035	-0.012207			106.4	-0.0091553	0	-0.0030518	-0.0036621	0	-0.0030518																													106.4	6.10352	-12.207	-18.3105	-3.05176
	106.5	-0.012207	-0.0152588	-0.0067139	-0.0152588	-0.0061035	-0.012207			106.5	0.00610352	-0.0091553	0.00305176	0	-0.0021363	0.00305176																													106.5	6.10352	-6.10352	-27.4658	-9.15527
	106.6	-0.0183105	-0.0061035	-0.0067139	-0.0061035	-0.012207	-0.0091553			106.6	-0.0030518	-0.0091553	0.00305176	0	0	0.00610352																													106.6	-3.05176	-18.3105	-12.207	-9.15527
	106.7	-0.0183105	-0.0183105	-0.003357	-0.0061035	-0.012207	-0.0152588			106.7	0.00610352	0.00305176	-0.0030518	-0.0018311	-0.0021363	-0.0061035																													106.7	-3.05176	-24.4141	-12.207	-6.10352
	106.8	-0.0152588	-0.0152588	-0.0100708	-0.0183105	-0.0091553	-0.012207			106.8	0	0.00305176	-0.0030518	-0.0036621	0	-0.0061035																													106.8	0	-9.15527	-21.3623	-18.3105
	106.9	-0.0152588	-0.0183105	-0.0067139	-0.0183105	-0.0091553	-0.0091553			106.9	0.00610352	-0.0030518	0.00915527	-0.0018311	0	0																													106.9	0	-15.2588	-12.207	-6.10352
	107	-0.012207	-0.0183105	0	-0.012207	-0.0091553	-0.0152588			107	0.00305176	0.00305176	0	-0.0018311	0.00213623	-0.0061035																													107	-3.05176	-21.3623	-15.2588	-15.2588
	107.1	-0.0152588	-0.012207	0	-0.012207	-0.012207	-0.0091553			107.1	0	-0.0091553	0.00610352	-0.0073242	-0.0021363	-0.0061035																													107.1	3.05176	-18.3105	-12.207	-12.207
	107.2	-0.0091553	-0.0091553	-0.003357	-0.012207	-0.012207	-0.0061035			107.2	0.00305176	-0.0061035	-0.0030518	0.00366211	-0.0021363	-0.0030518																													107.2	-6.10352	-15.2588	-18.3105	-9.15527
	107.3	-0.012207	-0.0091553	0	-0.0091553	-0.0061035	-0.0091553			107.3	0.00305176	0.00305176	-0.0030518	-0.0036621	0	-0.0030518																													107.3	3.05176	-18.3105	-12.207	-9.15527
	107.4	-0.0061035	-0.012207	-0.003357	-0.012207	-0.0061035	-0.0061035			107.4	-0.0091553	0	0.00305176	0.00366211	0	-0.0030518																													107.4	-3.05176	-15.2588	-21.3623	-12.207
	107.5	-0.0183105	-0.0061035	0.00335694	-0.0152588	-0.0030518	-0.0030518			107.5	0.00305176	0	0.00915527	-0.0036621	-0.0042725	-0.0061035																													107.5	0	-9.15527	-21.3623	-9.15527
	107.6	-0.012207	-0.0091553	0	-0.012207	-0.012207	-0.012207			107.6	0.00915527	-0.012207	-0.0061035	0	-0.0085449	-0.0061035																													107.6	0	-9.15527	-12.207	-9.15527
	107.7	-0.012207	-0.0061035	-0.0067139	0	-0.0091553	-0.012207			107.7	-0.0091553	0	-0.0061035	-0.0018311	-0.0021363	-0.0061035																													107.7	-3.05176	-18.3105	-18.3105	-6.10352
	107.8	-0.0091553	-0.0030518	-0.0067139	-0.0061035	-0.012207	0			107.8	0.00305176	0	-0.0030518	-0.0036621	0	-0.0091553																													107.8	-9.15527	-12.207	-21.3623	-6.10352
	107.9	-0.0091553	-0.012207	-0.003357	-0.012207	-0.012207	-0.0091553			107.9	0.00610352	0.00305176	0	0.00183106	0	-0.0061035																													107.9	0	-15.2588	-9.15527	-12.207
	108	-0.012207	-0.0091553	0	-0.012207	-0.0091553	-0.0061035			108	0	-0.0030518	-0.0152588	0.00183106	-0.0064087	-0.0091553																													108	-6.10352	-21.3623	-12.207	-21.3623
	108.1	-0.012207	-0.0061035	0.00335694	-0.012207	0	-0.0061035			108.1	0.00610352	-0.0061035	0	-0.0018311	-0.0021363	-0.012207																													108.1	-6.10352	-12.207	-21.3623	-12.207
	108.2	-0.0152588	-0.0091553	0	-0.0152588	-0.0061035	-0.0061035			108.2	0.00305176	0	0.00610352	-0.0018311	-0.0042725	-0.0061035																													108.2	-6.10352	-24.4141	-18.3105	-18.3105
	108.3	-0.0091553	-0.0030518	-0.0067139	-0.0091553	-0.0091553	0.00305176			108.3	0.00610352	-0.0061035	-0.012207	0.00183106	-0.0021363	-0.012207																													108.3	-3.05176	-21.3623	-9.15527	-12.207
[truncated: 63 more columns]

## Sheet: Fig. 6A-B
Fig. 6A
	STX											dcSTX											GTX2/3											dcGTX2/3											GTX5
	Time (ms)	Control	137 pM	412 pM	1.2 nM	3.7 nM	11.1 nM	33 nM	100 nM	300 nM		Time (ms)	Control	412 pM	1.2 nM	3.7 nM	11.1 nM	33 nM	100 nM	300 nM	900 nM		Time (ms)	Control	412 pM	1.2 nM	3.7 nM	11.1 nM	33 nM	100 nM	300 nM	900 nM		Time (ms)	Control	1.4 nM	4.1 nM	12.3 nM	37 nM	111 nM	333 nM	1 µM	3 µM		Time (ms)	Control	1.4 nM	4.1 nM	12.3 nM
	0	-0.009	-0.006	-0.012	-0.015	-0.021	0.018	-0.009	0.006	0.018		0	0.00914	-0.003	0.00609	0.0152	0.0122	0.0122	0	0.0213	0.0274		0	0.0179	-0.006	-0.003	0.00897	0.0239	0.012	0.00299	0.0179	0		0	0.0366	-0.012	-0.003	-0.0091	0.0152	0.0122	0	0.0213	-0.021		0	-0.0061	-0.0092	0.00307	0.0123
	0.1	0.03	0.015	0.015	0.006	-0.024	0.021	0.021	-0.006	-0.003		0.1	0.00914	0.0213	0.0274	0.0152	0.00305	0	0.0122	-0.003	0.0396		0.1	0.0478	0.0239	0.00598	0.0209	0.00897	0.0209	0.0269	0.0299	0.0179		0.1	0.0183	0.0152	0.00914	0.0305	-0.0061	0.00609	0.00305	0.00914	0.00305		0.1	0	0.00921	-0.012	0.00614
	0.2	0.006	0	0.006	-0.006	-0.003	-0.012	0.009	0.018	-0.006		0.2	-0.018	-0.027	-0.015	-0.03	-0.024	-0.04	-0.012	-0.015	-0.0061		0.2	0.015	0.00897	-0.009	-0.018	-0.033	0	0	-0.003	-0.006		0.2	-0.018	-0.003	0	0.00305	-0.024	0.00609	-0.027	-0.021	0.0122		0.2	-0.0031	0.00921	-0.015	-0.012
	0.3	0.015	-0.003	-0.009	0.009	0.03	0.003	0.006	0.027	-0.006		0.3	-0.012	0.00305	-0.0091	0.00305	0.00305	-0.0091	-0.012	0.00305	-0.0061		0.3	-0.024	-0.003	-0.006	0	-0.033	-0.003	-0.015	0.012	0		0.3	-0.021	0.0213	0.0183	-0.015	0.0152	-0.003	0.0122	-0.0061	0.0183		0.3	0.00921	0.0184	0.00614	0.00614
	0.4	-0.015	-0.012	0.006	-0.006	0.021	0.021	-0.021	0.012	0.006		0.4	-0.0061	0.0244	0.0183	0.0213	0.0152	0.0244	0.0274	0.0152	0.0244		0.4	-0.003	0.00299	-0.009	0.00897	0.0179	0.00299	-0.003	-0.009	-0.03		0.4	0.0274	-0.012	0.0152	-0.012	0.00305	0.00914	0.0152	0.00914	-0.003		0.4	0	-0.0092	-0.0031	0.00307
	0.5	0	0.003	-0.003	-0.015	-0.006	0.021	-0.006	0.006	0.009		0.5	0	0.0122	0	0	0.0122	0.00609	0.00609	0.0122	0.0274		0.5	0.00897	-0.009	0.00299	0.00598	0.0299	0.015	0.015	0.0239	-0.003		0.5	0.0305	-0.034	-0.0061	-0.0061	0.00305	0.00914	-0.003	0.0213	-0.015		0.5	0.0215	-0.0092	-0.0031	0.0215
	0.6	0.021	0.006	-0.006	0	-0.021	0.012	0.018	0.006	0.009		0.6	0	-0.012	0.00305	-0.015	0	-0.018	0	-0.0061	0.0122		0.6	0.0329	0.015	0.00598	0	0.00598	0.012	0.0209	0.00897	0.0209		0.6	0.00609	0.00914	0.00609	0.0274	0.00305	0.00305	-0.003	-0.003	-0.0091		0.6	0.0153	-0.0031	0	-0.0031
	0.7	0.027	0.003	0.021	-0.009	-0.012	0.003	0	-0.006	-0.006		0.7	-0.015	0.00609	-0.0061	-0.003	0.00914	-0.018	0.00305	0	0.00305		0.7	-0.006	0.015	-0.006	0.012	-0.03	-0.012	0.0179	0.0239	0.00897		0.7	-0.021	0.0366	0.0152	-0.003	0	0.00914	-0.012	-0.012	0.0213		0.7	-0.0061	0.0123	-0.0061	-0.0031
	0.8	0.012	0.009	0.006	0.018	0.027	-0.012	-0.009	0.006	-0.03		0.8	-0.003	0.00914	0.00305	0.0152	0.00609	0.00609	0.00305	0.0152	-0.012		0.8	-0.012	0.0179	0.00897	0.00299	-0.003	0.00299	-0.009	0	0.00897		0.8	-0.003	0.00609	-0.0061	-0.027	0.0274	-0.015	0.0183	0	0.0244		0.8	0.0307	-0.0061	-0.0061	0.00614
	0.9	-0.012	0.003	0.006	0.006	0	0.021	-0.003	0.021	0		0.9	0.00914	0	0.00914	0.0305	-0.012	0.0213	0	-0.012	0.00914		0.9	0	-0.009	0.00299	0.00598	0.0299	0.0179	-0.012	0.015	-0.012		0.9	0.0274	-0.012	0	-0.0091	0.00609	0.0122	0.00914	0.0213	-0.0061		0.9	-0.012	-0.0031	0.0245	0.00307
	1	-0.03	0.003	0.015	-0.009	-0.015	0.03	-0.012	0.015	0.021		1	0.00609	0.00914	-0.012	0.00609	0.0152	-0.003	0.00914	0.0152	0.0152		1	0.0239	0.012	0.012	0.0179	0.00598	0.0209	-0.006	0.012	-0.006		1	0.0213	-0.0061	-0.0061	0.0183	-0.003	0.0213	-0.0091	0.00305	-0.021		1	0.0123	0.0245	0.00307	0.00614
	1.1	0.018	0.021	0.009	0.012	0.009	0.024	0.009	0.012	0.003		1.1	0.0152	0.00305	0	0	0.0305	0	-0.0091	0.0122	0.0183		1.1	0.0389	0.015	0.012	0.00897	0	0.0239	0.0389	0.0359	0.0299		1.1	0.00914	0.0213	0.0183	0.0335	-0.015	0.0152	-0.0061	-0.0061	0.0244		1.1	0.00614	0.0245	-0.0092	0.0123
	1.2	0.009	0	-0.018	0	0	-0.003	0.009	-0.03	-0.018		1.2	-0.027	-0.021	-0.0091	-0.027	0.0183	-0.015	-0.0061	-0.021	-0.037		1.2	0	-0.015	-0.024	-0.021	-0.033	-0.009	-0.024	-0.003	0.00897		1.2	-0.043	0.0183	-0.024	-0.012	-0.018	-0.018	0.00914	-0.015	0.00914		1.2	0.0153	0.0123	-0.0092	-0.025
	1.3	0.006	0	0.015	0.006	-0.009	0.006	0.009	0.003	-0.027		1.3	-0.012	0.00914	-0.027	0.0335	0.0244	0.0183	0.00305	0.00914	-0.003		1.3	-0.018	-0.021	0.00897	0.00897	0.00299	-0.009	-0.039	-0.018	-0.012		1.3	-0.003	-0.0091	-0.003	-0.0061	0.0244	-0.003	0.00609	0.00305	-0.0091		1.3	0	-0.034	0.0123	-0.0031
	1.4	-0.006	0	0.006	0.009	0.006	0.03	-0.015	-0.003	-0.003		1.4	0	-0.012	0.0152	0.0183	0.00305	0.0152	0.00914	-0.0061	-0.0061		1.4	0.00598	-0.009	-0.015	0.0239	0.00897	0.012	-0.003	-0.009	0		1.4	0.00609	-0.03	-0.012	0	0.00609	0	0.00609	-0.003	-0.015		1.4	0	-0.021	-0.0061	0.0123
	1.5	-0.018	-0.009	0.003	0.006	0.021	0.003	-0.027	0.009	0		1.5	0.00609	-0.003	-0.021	0.00914	-0.018	-0.034	-0.015	-0.003	0.0122		1.5	0.0329	-0.003	0	-0.009	-0.006	0.015	0.015	0.0209	0.00897		1.5	0.00914	0	0	0.0213	-0.0061	0.0122	-0.024	-0.0091	0		1.5	-0.0061	0.0153	0.00921	-0.015
	1.6	-0.018	0.027	-0.003	0.015	-0.006	-0.003	0.003	0.015	-0.003		1.6	0.00609	0.00305	-0.003	-0.024	0.0183	-0.021	-0.012	0	0		1.6	0.012	0.0209	0.00299	-0.012	-0.03	-0.009	0.0179	0.00897	0		1.6	-0.024	0.0183	-0.0061	0.0122	0	0.00609	-0.027	-0.0091	0.00914		1.6	-0.0092	0	-0.015	-0.0092
	1.7	0.024	0.006	-0.003	-0.009	-0.009	0.018	0.021	-0.009	-0.012		1.7	-0.0091	0.00609	0.00305	-0.0061	-0.003	-0.012	0.00914	0.00914	-0.0061		1.7	-0.012	0.00299	-0.018	-0.009	-0.009	0.00897	0	-0.021	0.00299		1.7	-0.024	0.0183	0.00914	0.0152	0.0152	-0.0091	0.0122	-0.0061	0.00609		1.7	0.0153	-0.0031	0.0123	-0.012
	1.8	0.003	-0.006	0.018	-0.003	-0.009	0.003	0.006	-0.012	-0.012		1.8	-0.0061	-0.0061	-0.0061	0.0183	0.0122	0.00305	-0.0091	-0.0061	0.0122		1.8	-0.009	-0.024	-0.003	0.00598	0.0209	-0.006	-0.003	-0.033	-0.012		1.8	0.0152	-0.034	0.0122	0	0.0152	-0.0061	0.00609	0.0274	-0.003		1.8	-0.015	-0.0092	0.00307	0
	1.9	-0.012	-0.018	0	0.018	0.003	0.006	-0.018	0.015	-0.009		1.9	-0.0061	-0.003	-0.0091	-0.003	0	0.0213	0.00609	0.00914	0.0152		1.9	0.0269	-0.003	-0.021	0.00299	0.0239	-0.003	0.00598	0.00897	-0.012		1.9	0.0305	-0.015	-0.003	-0.0091	-0.03	-0.003	0.00305	0.0213	-0.034		1.9	0	-0.018	0.0123	0.0123
	2	-0.012	-0.021	-0.015	-0.006	0.012	-0.018	-0.021	0.006	0.006		2	0.0274	-0.015	-0.015	-0.0061	-0.018	-0.04	-0.012	-0.003	0.0335		2	0.0269	0.0299	0.00598	-0.015	-0.009	-0.006	0.0179	0.0209	0.0179		2	0.00305	0.00609	-0.003	0.0213	-0.037	-0.0061	-0.024	-0.003	0.0183		2	0.00921	0	-0.0061	-0.012
	2.1	-0.009	0.021	0	0.012	0.003	0.024	-0.009	0.021	0.024		2.1	0	0.0244	0	-0.024	0.0122	0	0.00609	0.0122	-0.021		2.1	-0.018	0.00299	0.00598	-0.003	-0.021	0.00598	0.0299	0.0299	0.0239		2.1	-0.021	0.0122	0.00914	0.0122	-0.003	-0.0061	-0.015	-0.012	0.0213		2.1	0.00921	0.00307	-0.012	0.00307
	2.2	0.018	0	-0.006	-0.009	-0.021	0.012	0	0.033	0.024		2.2	-0.03	-0.003	0.0213	0.0152	-0.0091	0.0152	0	0.0152	0.00609		2.2	-0.024	-0.006	-0.012	0	-0.009	-0.009	-0.03	-0.015	-0.009		2.2	-0.012	0.00609	-0.0091	-0.012	0.0152	-0.003	0.00914	0.00914	0.00609		2.2	0.00614	-0.0061	0	-0.0092
	2.3	0.015	-0.003	0.015	-0.012	-0.009	0	0.021	-0.003	-0.015		2.3	0	0	0.0305	0.0152	-0.021	0.00305	0.0305	0	-0.003		2.3	-0.006	-0.027	-0.009	0.0269	0.0329	0.00299	-0.006	-0.015	-0.036		2.3	0.0366	-0.012	0.0427	0	0.0122	-0.0061	0.00609	0.0122	-0.003		2.3	0	0	-0.0061	0.00307
	2.4	0.015	-0.009	0.009	-0.009	0.015	-0.006	-0.009	0.021	0		2.4	-0.012	0.0152	-0.0091	0	0.00305	0.0152	0.0213	-0.015	0.0518		2.4	0.0179	0.015	0.00598	0.00897	0.0269	0.015	0.0449	0.0239	0.00299		2.4	0.0609	-0.012	0.0213	0.00609	-0.012	0.0122	-0.024	0	-0.012		2.4	0.0184	0.00307	-0.0092	0
	2.5	0.006	-0.012	0.003	0.009	0.006	0.006	-0.021	0.003	0.003		2.5	0.00609	-0.012	-0.0061	-0.034	0.00305	-0.0061	-0.003	0	0.0244		2.5	0.0269	0.0209	0.00897	-0.006	0.00299	0	0.0419	0.0179	0.0179		2.5	0.00305	0.0244	0.00305	0.0122	-0.0061	0	-0.021	0.0305	0.0183		2.5	0.0307	0.0123	-0.0092	0.0245
	2.6	-0.006	0.009	0.003	0.006	-0.012	0.012	-0.006	-0.006	0.009		2.6	-0.0061	-0.0061	-0.0061	-0.012	0.00609	0.00914	0	0.0396	0.00305		2.6	0	0.0359	0	-0.009	-0.018	0.00897	-0.012	-0.006	0.015		2.6	-0.027	0.0366	0	-0.0091	0.0152	0.0122	-0.0061	-0.0091	0.0122		2.6	0.0184	0.00307	-0.0061	0.0123
	2.7	0.012	0.045	-0.015	-0.009	-0.018	0.012	-0.009	-0.009	-0.006		2.7	-0.015	-0.0061	0.0152	0.00609	0	0.0213	0.00305	0.00914	-0.003		2.7	-0.015	-0.012	0.00598	0.0389	0.015	-0.009	-0.027	-0.012	-0.006		2.7	-0.003	0.00305	-0.012	-0.024	0	-0.015	0.0122	0.0122	0		2.7	0.00921	-0.015	0.00307	0.00307
	2.8	0.024	-0.003	0.006	-0.015	-0.003	-0.009	0.012	-0.003	-0.012		2.8	0.0244	0	-0.003	0.0366	0	0.0274	-0.0061	0	0.0152		2.8	0.012	0.0179	0.0239	0.0179	0.0419	-0.006	-0.003	0.0239	0.00299		2.8	0.0244	-0.015	-0.003	-0.027	0.0274	0.00609	-0.012	0	0.0122		2.8	0.0184	-0.0031	0	0.0123
	2.9	0.015	-0.018	0	0.009	0.018	-0.003	0.033	0.009	0		2.9	0.00305	-0.0061	-0.012	0.0244	-0.0061	-0.018	-0.0061	-0.0061	0.00914		2.9	0.0269	0.0329	0.0329	0.00299	0.012	0.0449	0.00897	0.0389	0.00897		2.9	0.0152	0.0366	0.00305	0.0213	-0.003	0.0427	-0.0061	0.0122	0.0122		2.9	0.0123	0.0123	0.0245	0.00307
	3	-0.021	0.009	0.045	0.018	0.012	0.048	-0.018	-0.009	-0.003		3	0.0122	0	-0.012	-0.024	-0.0061	-0.034	0.00305	0	-0.0061		3	-0.006	0.015	0.00299	-0.012	-0.036	0.0299	0.00299	0	0.0239		3	-0.021	0.0213	0	0.0122	0.00305	0.0152	-0.027	-0.012	0.0183		3	0.00307	0.046	0.00614	-0.0092
	3.1	-0.006	0.024	0.024	0.012	-0.021	0.015	-0.012	0.006	0.021		3.1	0.0122	0.0122	0	0.00305	0.00914	0.0213	0.00609	0.00609	-0.0061		3.1	-0.006	0.012	-0.012	0	0.00299	-0.018	-0.003	0.00299	0.00598		3.1	-0.015	0.0244	-0.003	-0.0061	0.0274	-0.003	0	0.00305	0.00609		3.1	-0.0061	-0.018	0	0.00921
	3.2	0.015	0.015	-0.012	-0.015	-0.033	0.024	0	-0.039	-0.024		3.2	-0.015	0	-0.015	0.0183	0.00305	0.0122	-0.0061	0	0.0122		3.2	0.0329	-0.018	-0.018	0	0.015	-0.006	-0.024	-0.018	-0.03		3.2	0.0152	-0.003	-0.0091	-0.0091	0.00305	-0.012	0.0274	0.00914	-0.015		3.2	-0.0031	-0.0092	-0.012	0.00307
	3.3	0.003	0	-0.003	-0.024	-0.003	0.003	0.006	-0.024	-0.024		3.3	-0.015	-0.003	-0.03	0.0152	0.00609	0.0122	-0.003	0.0122	0.00305		3.3	0.0239	-0.003	0.0239	0.015	0.0179	0.00598	0	0.00598	-0.021		3.3	0.00305	-0.0061	-0.024	0.0122	-0.0091	0.0152	-0.012	0.0152	-0.0091		3.3	0.0123	-0.0092	0.00307	0.00921
	3.4	0.006	-0.018	0.006	-0.006	0.018	-0.015	0.009	0.009	-0.024		3.4	0	0	-0.012	-0.015	-0.0061	-0.0061	-0.0061	-0.021	-0.012		3.4	0.0329	0.0299	0.015	-0.012	-0.015	0	0.0269	0	0.0269		3.4	-0.024	-0.003	0	0.0305	-0.018	0.0152	0	-0.03	0.00609		3.4	0.00921	0.0184	0.00307	-0.025
	3.5	-0.027	-0.012	0.033	0.012	0.018	0.015	0	0	0.012		3.5	0	-0.027	-0.012	-0.0061	-0.003	-0.015	-0.034	-0.0091	-0.015		3.5	0.012	0.0239	-0.015	-0.003	-0.036	0	-0.033	-0.03	0.0209		3.5	-0.018	0.0274	-0.0061	-0.015	-0.003	-0.003	-0.0091	-0.034	0.0244		3.5	-0.015	0.00921	-0.021	-0.031
	3.6	-0.015	0.021	0.009	0	-0.03	0.027	-0.024	0.015	0.006		3.6	-0.012	0.00305	-0.015	0	0.0244	-0.015	0.00305	-0.043	-0.0091		3.6	-0.009	-0.018	0.00598	-0.021	-0.021	-0.015	-0.03	-0.045	0		3.6	0.00305	0.0183	0	-0.015	0.0152	-0.012	0.0152	-0.003	0.00609		3.6	-0.025	-0.012	0.00307	-0.012
	3.7	-0.018	0.021	-0.03	-0.003	-0.009	0.003	-0.009	0.006	-0.009		3.7	-0.0091	0.00305	-0.0061	0.0183	0.00305	-0.0061	-0.0091	0.0122	0.00914		3.7	0.0179	-0.018	-0.018	0.00897	0.0299	-0.003	-0.018	-0.039	-0.039		3.7	0.0244	-0.018	0.00914	-0.015	-0.0061	-0.003	0	0.0183	-0.027		3.7	0.00614	-0.012	-0.0061	0.0123
	3.8	0.03	0.006	-0.021	-0.009	0.009	-0.003	0.009	-0.009	-0.003		3.8	0	-0.012	-0.0061	0	-0.018	0	0	0	0.00914		3.8	0.015	0.0239	-0.012	-0.021	-0.003	0.00299	0.0209	-0.006	-0.009		3.8	0.00914	-0.0091	-0.0091	-0.003	-0.0061	0.0122	-0.0061	-0.003	-0.015		3.8	0.00614	0.0215	-0.018	0.00921
	3.9	0	-0.024	0.018	-0.009	0.003	-0.003	-0.003	-0.015	-0.027		3.9	-0.003	-0.003	-0.012	-0.027	0.00914	-0.0091	-0.003	0.00609	-0.0061		3.9	0.015	-0.006	0.00598	-0.012	-0.009	0	0.00598	-0.033	-0.006		3.9	-0.0091	-0.0061	-0.0061	0.0244	-0.024	0	-0.024	-0.018	-0.003		3.9	-0.0031	0.0153	0.00307	-0.0031
	4	-0.015	-0.03	0.006	0.024	-0.003	-0.021	-0.021	0.006	0.006		4	-0.018	0.00914	0.00609	0	0.00609	0.00305	0.00305	-0.003	-0.015		4	-0.021	0.00299	-0.012	-0.009	-0.009	-0.018	-0.006	-0.042	0.00299		4	-0.021	0.0152	-0.0061	-0.0061	-0.0091	-0.0091	-0.021	-0.021	-0.012		4	-0.0092	-0.031	-0.018	0
	4.1	-0.015	0.018	-0.006	0.009	0.009	0.009	-0.042	0.003	0.003		4.1	0	0.00305	0	0.00914	0.00609	0.0274	0.0122	0.00305	0.0122		4.1	-0.015	0.00299	-0.027	0	0.00897	-0.027	-0.012	-0.066	0.00897		4.1	0.0122	0	-0.003	-0.015	0.00305	-0.037	0.00609	0.0152	-0.003		4.1	-0.0092	-0.018	0.00307	-0.0031
	4.2	0.015	0.003	-0.015	-0.009	-0.003	0.015	-0.018	-0.006	0.006		4.2	-0.018	-0.0061	-0.012	0.0274	-0.0061	0.0122	0.00305	-0.003	0.0152		4.2	-0.015	-0.018	0.00897	-0.003	0.0209	0.0269	-0.006	-0.018	-0.036		4.2	0.0152	-0.018	0.0122	-0.012	0.00609	0.00305	-0.0091	0.00305	-0.003		4.2	0.00614	0.00307	-0.0092	0.0123
	4.3	0.006	0.003	-0.015	-0.003	-0.003	-0.009	0.012	0.006	0		4.3	-0.021	-0.015	-0.024	0	0.00914	-0.0061	0.00609	0.00305	0		4.3	0.00598	0.0329	0.0179	0.00598	0	0.0299	0.0179	-0.009	0.00598		4.3	0.00914	-0.012	-0.0061	0.0244	0.00305	0.0183	-0.015	0.00305	-0.012		4.3	0.00614	0.0245	-0.015	0.0123
	4.4	0	0	-0.003	-0.027	-0.003	0.003	0.015	0	-0.015		4.4	0.0122	0	-0.0061	-0.024	0.0152	-0.027	-0.0061	0	-0.0091		4.4	0	0.00598	0.0209	-0.012	-0.027	0.00299	0.015	-0.027	0.0239		4.4	-0.0061	0.0152	-0.0061	0.00305	-0.003	-0.012	-0.021	-0.021	0.00609		4.4	-0.0061	0.00921	0.00307	-0.0031
	4.5	-0.018	0.012	0.027	0.006	-0.015	0.003	0	-0.003	0		4.5	0.00914	-0.0061	0.0122	0.00305	-0.003	0.0183	-0.0091	-0.0061	0		4.5	0	0	-0.006	-0.018	-0.012	-0.021	-0.027	-0.06	0.00598		4.5	-0.0091	0.0244	0	-0.018	0	-0.018	0.00305	0	0.0213		4.5	-0.0031	-0.0061	0.00921	0.00307
	4.6	0.006	0.003	0.006	0.006	-0.003	0.012	-0.012	0	0.027		4.6	0.00305	0.00914	0.00305	0.0305	0.0183	0.0213	0.00609	0.00305	0.0152		4.6	-0.012	-0.03	-0.009	0.00299	0.0179	-0.018	-0.024	-0.045	-0.015		4.6	0.0152	-0.0091	0	-0.018	0.00914	0.00914	0.0122	0.0152	-0.015		4.6	0.00614	-0.012	0.0123	0.00307
	4.7	0.012	-0.009	-0.009	-0.006	0.018	0	0	0.015	0.003		4.7	-0.027	-0.003	-0.018	0.00914	0.00609	0.00914	-0.0061	0.00305	0.00914		4.7	0.012	0.00598	0.0179	-0.015	0.0239	0.0209	0.012	-0.015	-0.018		4.7	0.0244	-0.027	0.0122	0.00305	-0.003	0.0244	-0.003	0.0183	-0.0091		4.7	0.0153	-0.012	-0.0092	0.00921
	4.8	0.003	-0.006	-0.018	-0.012	0.003	-0.006	0.021	0.003	-0.003		4.8	-0.003	-0.024	-0.018	-0.024	-0.0091	-0.037	0	0.00305	0.0183		4.8	0.0239	0.0239	0.00897	0.00598	-0.015	0.012	0.0359	0.00299	0.0209		4.8	-0.018	0.0213	0	0.0122	0	-0.0061	-0.018	-0.003	0.00609		4.8	0.00614	0.0123	0	-0.0031
	4.9	0.012	-0.006	0.009	-0.003	-0.003	0.006	-0.006	0.021	-0.015		4.9	-0.0061	0.00914	-0.0091	0.0152	0.00914	-0.0091	-0.0091	-0.0091	-0.003		4.9	0.00299	0.00299	0.012	-0.003	-0.027	0.00897	0	-0.027	0.0179		4.9	-0.015	0.0122	0.00914	0.00914	-0.003	-0.0061	0	0.00305	0.0152		4.9	-0.0061	0.00614	0	-0.0092
	5	-0.018	0	0.024	0.012	-0.009	-0.018	-0.006	0.009	0.009		5	0.0213	0	-0.0091	0.0244	0.0152	0.00914	0.0183	0.0122	-0.003		5	-0.006	0.00598	-0.006	-0.018	0.00598	-0.009	-0.012	-0.057	-0.009		5	0.00305	0.00609	0	-0.021	0.00609	-0.0091	0.00914	-0.0061	0		5	0	-0.018	-0.0031	0.00921
	5.1	0.006	0.006	0.006	0	0.009	0	-0.003	0.006	0.009		5.1	-0.003	-0.0061	0	0.0335	0.0183	0.00914	0.00305	0.00914	-0.0061		5.1	0.00897	-0.018	0.00598	0.012	0.0239	-0.009	-0.009	-0.042	-0.027		5.1	0.0244	-0.003	-0.012	-0.015	0.00609	0.0152	0.00305	0.0183	-0.021		5.1	0.00614	-0.0092	0.0184	0.0368
	5.2	0	-0.009	-0.003	0	0.012	0.006	-0.018	0.015	0.006		5.2	-0.0091	-0.024	-0.0091	-0.012	0.0244	0	-0.015	-0.0061	0.00609		5.2	0.00598	-0.003	0.015	0	0.012	0.015	0.00299	-0.009	0.012		5.2	0.0122	-0.0091	-0.0061	0.00609	-0.0091	0.0274	-0.0061	0.0183	0		5.2	0.00921	0.0215	0.0184	-0.0061
	5.3	-0.018	-0.006	-0.015	-0.006	-0.003	0.006	0.018	-0.006	-0.006		5.3	-0.012	-0.003	0.00305	-0.03	0	-0.018	0	-0.0061	0		5.3	0.012	0.0299	-0.003	-0.012	-0.009	0.015	0.0239	-0.015	0.00598		5.3	-0.012	0.00609	0.0183	0.0183	-0.0061	-0.012	-0.027	-0.018	0.00609		5.3	0.00614	0.0307	0.00307	-0.015
	5.4	0	-0.009	0.012	-0.015	-0.024	0.015	0.021	0	0.006		5.4	0.0122	0.00305	-0.0091	0.00609	0.0122	-0.012	0.0213	0.00305	0.0244		5.4	0.012	-0.015	-0.006	-0.012	-0.009	-0.015	-0.003	-0.045	0.00299		5.4	0.00609	0.00914	-0.003	-0.015	0.00914	0.00305	-0.0061	-0.012	0.0122		5.4	0.00614	0.00614	-0.0092	-0.0061
	5.5	-0.009	0.003	0.012	0.009	0.006	-0.009	-0.012	0.006	-0.006		5.5	0.00914	0.0305	0.0274	0.0274	0.0122	0.0183	0.0183	0.00914	0		5.5	-0.006	0	-0.021	0	0.0179	-0.012	0.00299	-0.045	0.00897		5.5	-0.003	-0.012	0.00609	-0.015	0.0122	-0.003	0.0152	0.0305	-0.0091		5.5	0.00921	-0.018	0.00921	0.0276
	5.6	0.009	0	0.018	0.021	0.012	0.003	-0.006	0.018	0.015		5.6	-0.0061	-0.003	-0.0061	0.0213	-0.0091	0.0183	0.00914	0	0.0213		5.6	-0.009	0.00299	0.015	0.012	0.0239	0	-0.006	-0.012	-0.024		5.6	0.00914	-0.012	-0.0061	-0.018	-0.003	0.00914	0.00305	0.0244	-0.0061		5.6	0.00921	-0.0061	0.00307	0.0153
	5.7	-0.006	0.006	-0.003	-0.015	0.003	0.009	-0.015	0.012	0.009		5.7	0	-0.0061	-0.015	-0.015	-0.0061	-0.0091	-0.021	-0.012	0.00609		5.7	0.012	0.00897	0	0.012	0.00299	0.012	0.0179	-0.006	-0.012		5.7	-0.0091	-0.024	-0.0091	0.0396	-0.015	0.0152	-0.012	0	-0.015		5.7	0.0123	0.00921	-0.018	-0.015
	5.8	-0.015	-0.006	-0.012	0.003	0.003	0.006	0	-0.003	0		5.8	0.00305	-0.015	-0.0091	-0.034	0.00609	-0.012	0	-0.024	-0.021		5.8	0.012	0.0269	0.00598	-0.012	-0.012	0.00897	0.0179	-0.012	0.0179		5.8	-0.015	0.0274	0.00609	0.00914	0	-0.0091	-0.003	-0.012	0.00305		5.8	0.00921	0.0276	-0.012	-0.0061
	5.9	-0.009	-0.009	-0.009	-0.018	0.003	0.006	0.012	-0.006	0.006		5.9	0.0183	0.00914	0.00305	0.00609	0.00305	0.00305	-0.003	-0.0061	-0.003		5.9	-0.006	-0.009	-0.027	0.00299	-0.015	-0.015	-0.015	-0.024	0.00598		5.9	-0.003	0.0274	-0.012	-0.018	0.0152	0.00609	0.0152	0	0.0244		5.9	-0.0031	-0.021	0.00307	0.00921
	6	0.003	0	0.039	-0.015	-0.003	-0.015	0.009	0.006	-0.003		6	0.0152	0.0213	0.00914	0.0183	-0.015	0.00914	0.00609	0.00914	0.00914		6	-0.012	-0.006	0	0.0179	0.0179	0.015	-0.006	-0.009	-0.024		6	0.0122	0.0122	0.0152	-0.0091	0.0122	0.00609	0.00914	0.0213	-0.024		6	0.0153	-0.0031	0.00614	0.0215
	6.1	0.024	0.027	0.021	0.033	0.012	-0.012	0.006	0.003	0.003		6.1	-0.0091	-0.0061	-0.015	-0.003	0.00609	-0.003	-0.003	0.00914	0		6.1	-0.003	0.00897	0.00598	-0.009	0.0239	0.012	0.00299	0.00897	-0.03		6.1	0.00609	-0.021	0	0.00914	0.00609	0.0213	-0.018	0.0152	-0.012		6.1	0.00921	0.00921	0.0184	0.0153
	6.2	-0.012	0.006	0	0.021	0.009	0.015	-0.012	0	-0.003		6.2	-0.037	-0.015	-0.018	-0.003	-0.021	-0.03	0.00305	0	0		6.2	0.015	0.00299	0.015	0.00598	-0.003	0.0209	0.015	0.0239	0.00598		6.2	0.00305	-0.0091	-0.003	0.0305	-0.012	0.00609	-0.0061	-0.027	0.00305		6.2	-0.0061	0.00921	-0.021	-0.031
	6.3	-0.015	-0.003	0	0.018	0	0	-0.018	0.015	0.015		6.3	0.00609	-0.0091	-0.012	-0.018	-0.0091	0	-0.003	0.00609	-0.012		6.3	0.00299	0.00897	-0.003	-0.012	-0.039	-0.009	-0.006	-0.009	0.0239		6.3	-0.034	0.0244	-0.0091	-0.0061	-0.018	0	0.0122	-0.018	0.0183		6.3	0.00614	0.00921	-0.037	0
	6.4	0.021	-0.006	-0.024	-0.015	0.006	-0.003	-0.006	-0.012	-0.006		6.4	0.0152	0.0366	-0.0091	0.0244	-0.003	0.0396	-0.018	-0.0061	0.0152		6.4	-0.012	-0.009	-0.006	-0.006	-0.009	-0.024	-0.009	-0.024	0		6.4	-0.015	0.00914	0.00609	-0.021	0.0183	-0.024	0.0152	0.0122	-0.003		6.4	0	-0.015	0.00921	-0.012
	6.5	0.009	-0.018	0.009	-0.018	0.006	-0.006	0.015	-0.006	-0.012		6.5	0.00305	-0.012	-0.018	0.0183	0.00609	0.00305	0.00305	0.00609	0		6.5	-0.012	-0.024	0.00598	0.00897	0.012	0.00299	-0.012	-0.006	-0.021		6.5	0.0152	-0.003	-0.012	-0.0091	0.00609	0.00305	0.00914	0.0122	-0.021		6.5	-0.0092	-0.0092	0.0307	-0.0092
	6.6	0.009	0.003	0.024	0.012	-0.021	-0.009	0.015	0.003	-0.006		6.6	-0.018	-0.037	-0.012	0.0122	-0.018	-0.021	-0.003	0.00305	-0.0091		6.6	0.00299	0.00598	0.012	0.012	0.00299	0.0269	0.015	0.012	-0.012		6.6	0.00609	-0.018	-0.003	0.0213	-0.0061	0.0183	-0.021	0.00609	-0.0091		6.6	-0.0031	0.0153	0	-0.021
	6.7	0.012	0.015	0.012	0.012	0.009	0.015	-0.003	-0.009	0.003		6.7	-0.024	-0.015	0.00609	-0.03	-0.003	-0.037	-0.015	-0.003	-0.0091		6.7	0.015	0.00897	-0.006	-0.018	-0.015	0.00897	0.012	0.0239	0.012		6.7	-0.0061	0.0183	0.00305	-0.0091	-0.018	-0.015	-0.021	-0.018	0.0213		6.7	0.00307	0.0123	0.00614	-0.0031
	6.8	-0.024	-0.012	-0.015	-0.006	0.012	0.018	-0.009	-0.009	0		6.8	0.00305	0	0.00609	-0.012	0.00914	0.00609	0.00609	-0.0091	-0.012		6.8	-0.009	0.00299	-0.006	-0.024	-0.024	-0.018	-0.003	-0.027	0.0299		6.8	-0.021	0.0152	-0.0061	-0.021	-0.0091	-0.0061	0.00914	-0.015	0.0122		6.8	-0.0031	0.00921	-0.018	-0.012
	6.9	-0.012	-0.012	-0.033	0.006	0	-0.006	0.003	0.003	0.009		6.9	0.0122	0.0152	0	0.0335	0.00609	0.0213	-0.0091	0.0152	0.00609		6.9	-0.012	-0.027	-0.009	-0.003	0.00897	-0.012	-0.003	-0.03	-0.018		6.9	0.00305	-0.0091	0.0152	-0.018	0.00914	0	0.0183	0.0183	-0.034		6.9	-0.018	-0.028	0.0123	0.0123
	7	-0.003	0	0.003	-0.009	-0.021	0	0.012	-0.006	-0.006		7	-0.003	0	0	0.0183	0.0152	0.00305	-0.003	0.0122	0.00305		7	0.00299	0.00299	0.0239	0.0179	0.0329	0.00897	-0.003	0.00598	-0.009		7	0.0122	-0.024	-0.018	0.0122	0.00914	0.0274	-0.003	0.00609	-0.024		7	0.00614	-0.0031	0.00921	0.00614
	7.1	0.015	0.006	0.006	0.009	-0.012	-0.006	0	0.015	-0.012		7.1	-0.015	-0.021	-0.0091	-0.021	-0.0061	-0.012	-0.0061	-0.024	0.0183		7.1	0.00598	0.00897	0.00299	-0.006	0.00299	0.00299	0.0269	0.0329	0.012		7.1	0.0152	0	-0.003	0.00914	-0.0091	-0.018	-0.021	-0.012	0.00609		7.1	0.0123	0.0276	0.00921	-0.0061
	7.2	0.012	0.009	0.003	0.024	-0.009	0.003	0	0.012	0.003		7.2	-0.003	-0.003	0.00914	-0.049	-0.043	-0.012	0	0.00305	0.00609		7.2	-0.006	0	-0.003	-0.021	-0.009	-0.003	0.015	-0.003	0.012		7.2	-0.024	0.0152	-0.0061	0.00305	-0.024	-0.0061	0.00914	-0.0061	0.0152		7.2	-0.0061	0.0184	-0.021	-0.012
	7.3	-0.006	-0.009	-0.015	-0.024	0.012	0.012	-0.018	0.012	0.024		7.3	0.0274	0	0.00305	0.0152	0.00914	0.0183	0.0122	-0.0091	0		7.3	0.00299	0.0209	-0.009	-0.009	-0.027	-0.024	-0.006	-0.009	0.00897		7.3	-0.015	0.0152	-0.0091	-0.015	0.00609	-0.0061	0.0274	0	0		7.3	0.00307	-0.015	0.00307	0.0153
	7.4	-0.012	-0.012	-0.018	-0.021	-0.012	0.003	0.003	0	0.003		7.4	0.0213	0.00914	0.00914	0.0305	0.00914	0.0244	0.0183	0.0152	0.0122		7.4	-0.027	-0.006	-0.006	0.00598	0.0179	-0.009	-0.018	-0.003	-0.009		7.4	0.00914	-0.003	0.0183	0	0.0213	0.0213	0.0122	0.0213	-0.012		7.4	0	-0.025	0.00921	0.00307
	7.5	-0.003	-0.012	0.006	-0.015	-0.027	-0.012	0	-0.012	-0.009		7.5	-0.0091	-0.003	-0.0061	0.00609	-0.003	-0.0091	-0.003	-0.012	0.0244		7.5	0.012	0	0.015	0.0209	0.0239	0.015	0.015	0.0179	-0.015		7.5	0.0305	-0.034	-0.012	0.0152	0	0.0122	-0.018	-0.003	0.00305		7.5	0.0123	0.00921	0.00307	0.00614
	7.6	0.009	0.015	0.033	-0.012	-0.021	-0.012	0.009	-0.009	-0.015		7.6	-0.03	-0.015	0.00305	-0.027	0.00914	-0.03	-0.012	-0.015	-0.003		7.6	0.015	0.00897	0.012	0.00598	-0.003	0.0179	0.0269	0.012	0.015		7.6	-0.003	0.00914	0.00305	0.0183	-0.018	-0.0091	-0.012	-0.018	0.0244		7.6	0.00921	0.0184	-0.021	-0.021
	7.7	0	-0.003	-0.009	0.012	0.009	-0.009	0.012	0.006	0.009		7.7	0.00914	0.00305	0.0213	-0.018	-0.0091	0.00609	0	-0.0061	-0.018		7.7	0.012	0.00897	-0.027	-0.003	-0.018	-0.003	-0.006	-0.009	0.012		7.7	-0.0091	0.0244	0.00609	0.00914	-0.0061	-0.0091	0	-0.0091	0.00914		7.7	-0.0092	0.0153	-0.021	0.00307
	7.8	-0.021	-0.012	-0.015	0.009	0.033	0.015	-0.006	0.012	0.015		7.8	0.0305	0	0.0152	0.0305	0.0152	0.0122	0.0213	0	-0.012		7.8	0.00299	-0.006	-0.006	-0.006	-0.009	0	-0.003	0.00897	0.00299		7.8	-0.003	0.00305	0.0152	-0.012	0.0305	-0.0061	0.00609	-0.003	0		7.8	0	-0.0031	-0.0092	0.0153
	7.9	-0.003	0.003	-0.012	0	0.015	0.006	0.012	0	0.003		7.9	0.00305	0.00914	-0.003	0.00609	0.00609	0.0244	0	-0.0061	0.00609		7.9	-0.015	-0.003	0.0209	0.015	0.0209	-0.009	-0.015	0	-0.021		7.9	0.0183	-0.021	0.00305	-0.0061	0.0213	-0.0061	0.0152	0.0183	-0.003		7.9	0	0	0.0245	0.00921
	8	0.003	-0.006	0	-0.003	-0.018	0.015	0.006	-0.024	0.012		8	-0.018	-0.0091	-0.012	-0.0061	-0.012	-0.03	-0.003	-0.0061	-0.003		8	-0.012	-0.027	0.0239	0	0.0179	0.0209	0.00299	0.00897	-0.021		8	0.0213	-0.012	0	0.0213	-0.018	0.0122	-0.012	-0.0061	-0.003		8	-0.0092	0.0153	-0.0061	-0.015
	8.1	0.021	0	0.015	-0.009	-0.03	0.018	0.003	-0.018	-0.027		8.1	-0.003	0	-0.003	-0.03	0.00609	-0.03	0.00305	-0.015	0.00609		8.1	0.0269	0.0449	-0.012	-0.015	-0.009	0.00897	0.00598	0	0.0239		8.1	-0.0061	0.00305	-0.0061	0.0213	-0.03	0.00914	-0.027	-0.024	0.0366		8.1	-0.018	0.0215	-0.025	0.00921
	8.2	0.018	0.006	0.003	-0.003	0.006	-0.006	-0.003	0.003	-0.006		8.2	0.0152	-0.003	0.00914	-0.0061	0.0213	0.0183	0.0122	0.0152	0.00609		8.2	0.00897	0.00897	-0.006	-0.012	-0.006	-0.009	-0.009	-0.024	0.00897		8.2	-0.012	0.0274	0.0183	-0.003	0.00914	-0.015	-0.0061	0.00305	-0.0061		8.2	0.00614	-0.012	0.00614	0.00307
	8.3	-0.006	-0.009	0	0.012	0.03	-0.003	-0.012	-0.006	0.006		8.3	0.0305	0.0152	0.0122	0.0152	0.00609	0.0183	0.0122	0	-0.018		8.3	-0.012	-0.012	-0.006	0.0299	0.00897	-0.012	-0.012	-0.015	-0.012		8.3	0.00609	-0.0091	0.00609	-0.015	0.0213	0.00305	0	0	-0.0091		8.3	0.00921	-0.018	0.00921	0.00921
	8.4	-0.045	0.006	0	-0.003	0.003	0.009	-0.012	-0.003	0.018		8.4	0.00609	0.00609	-0.0091	0.00914	0.00609	-0.003	-0.0061	-0.0061	0.00305		8.4	-0.012	0	0.012	0.0239	0.0299	0.012	-0.015	0.00897	-0.024		8.4	0.0152	-0.027	-0.0091	-0.003	-0.0091	0	-0.0091	0.0244	-0.003		8.4	0.00921	0.00614	0.00307	0.00921
	8.5	-0.018	-0.006	-0.003	0	-0.024	0	0.009	0	0.003		8.5	-0.027	-0.018	-0.0091	-0.024	-0.012	-0.012	-0.003	-0.0061	0.0183		8.5	0.0359	0.00299	0.00299	-0.018	0.00299	0.00598	0.0269	0.0299	0.00598		8.5	-0.003	-0.021	-0.015	0.0152	-0.03	-0.003	-0.024	-0.012	0.0152		8.5	-0.0031	0.0276	-0.015	-0.015
	8.6	0.018	0	-0.012	-0.015	-0.012	0.003	0	0.006	-0.033		8.6	-0.018	-0.012	-0.012	-0.03	0	-0.0091	-0.003	-0.015	0.00609		8.6	0.00897	0.0239	-0.006	0	-0.036	-0.003	0.0179	-0.003	0.0329		8.6	-0.024	0.0366	0.00914	0	-0.0061	0.00305	-0.012	-0.015	-0.0061		8.6	0.00307	0.0184	-0.028	-0.018
	8.7	0.015	0.006	0.006	0.006	0.015	-0.012	0.009	0.006	0		8.7	0.00914	0.0122	0.00914	0.0274	-0.0061	0.00914	0	0.00609	0		8.7	-0.006	-0.006	-0.009	0	-0.021	-0.006	-0.006	-0.009	0.00897		8.7	-0.003	0.00914	0.00305	-0.015	0.0183	-0.0091	0.00914	0.0152	0.00305		8.7	0	-0.037	0.0153	0.00614
	8.8	-0.015	0.006	0.012	0.006	0.018	-0.009	-0.027	0.021	-0.009		8.8	0.0244	0.0183	0.00305	0.0152	0.00609	-0.0061	0	0.0122	0		8.8	-0.015	-0.015	0.00897	0	0.0209	-0.009	-0.024	0.00598	-0.015		8.8	0	-0.024	0.0122	-0.021	0.0152	0.00609	0.00914	0.00305	-0.015		8.8	-0.0031	-0.015	0.0184	0.00614
	8.9	-0.033	-0.006	0.015	0.006	0.003	0	-0.015	0.003	0.003		8.9	-0.003	-0.0061	-0.012	-0.0091	0.00914	-0.012	-0.0091	-0.0091	0.00609		8.9	-0.015	-0.009	0.012	-0.021	0.0299	0.00299	0.00299	0.00897	-0.018		8.9	0.0122	-0.027	0.00609	0	-0.0091	0.00305	-0.0091	0.00914	0		8.9	0.00307	0.0184	-0.0031	0.00307
	9	-0.012	-0.003	0.003	-0.006	-0.039	-0.009	-0.009	-0.018	0.024		9	-0.0091	-0.012	-0.021	-0.018	0.00609	-0.0061	-0.003	-0.0061	0.0152		9	0.012	0.00897	-0.003	-0.006	0	0	0.0239	0.0209	0.015		9	-0.0061	0.00305	-0.0091	0.0183	-0.021	-0.0091	-0.027	-0.003	0.00609		9	-0.0031	0.0215	-0.034	-0.025
	9.1	0.027	0.003	-0.027	-0.009	0.003	0.009	0.012	-0.015	0.021		9.1	-0.018	-0.003	0.00914	0	0.00305	-0.0091	0	0.00305	-0.015		9.1	0.012	0.015	-0.015	-0.015	-0.021	0	0.0239	0	0.012		9.1	-0.027	0.0366	0.00914	0.00305	0.00914	-0.0061	-0.0061	-0.018	0.00609		9.1	-0.0061	0	-0.015	0
	9.2	0.012	0	0	0.003	0.018	-0.024	0.018	0.006	-0.006		9.2	0.0396	0.0122	-0.0091	0.0244	0.0366	0.0183	0	0.0274	0.00914		9.2	-0.009	0.00598	-0.012	0.00598	-0.009	-0.018	-0.021	-0.015	0.015		9.2	0.00609	-0.0061	-0.003	-0.003	0.0244	-0.0061	0	0.0122	0		9.2	0.00307	-0.04	0.0276	0.0153
	9.3	0	0	0.012	0.006	-0.003	0	-0.018	0.009	-0.009		9.3	0.0122	0.0335	0	0.0183	0	0.0122	-0.0061	-0.003	0.00305		9.3	-0.015	-0.015	0.0239	0	0.0299	-0.006	-0.018	0.00299	-0.021		9.3	0.0244	-0.027	0.00305	-0.003	0.00609	0.00914	-0.012	0.0122	-0.003		9.3	0.0215	0	0.0123	0
	9.4	-0.033	-0.006	0.021	0.006	0.012	0.021	-0.009	0	0.006		9.4	-0.024	-0.0091	-0.003	-0.015	-0.0091	-0.0061	-0.015	-0.003	-0.003		9.4	0	-0.006	0.00299	-0.006	0.00897	0.00897	0.015	0.015	-0.009		9.4	0.0183	-0.012	0.00305	0.0183	-0.021	0.00305	0.00305	-0.003	0		9.4	0.00307	0.0153	-0.015	-0.012
	9.5	-0.018	0.009	-0.015	0.003	-0.006	-0.006	0	-0.003	0.009		9.5	-0.012	-0.027	-0.003	-0.024	0.0122	-0.021	0	-0.018	0.00305		9.5	0.0299	0.012	-0.003	-0.024	-0.009	0.00598	0.0329	0.012	0.0179		9.5	0	0.0335	0.00914	0.0122	-0.012	0	-0.015	-0.015	0.00914		9.5	-0.018	0.0153	-0.025	-0.0092
	9.6	0.027	0.009	-0.027	0	0	0.006	0.012	0	0.003		9.6	0.00305	0.00914	-0.0061	-0.012	-0.0091	0.00914	0.0152	0.00305	-0.0061		9.6	0.0179	0.015	-0.003	-0.003	-0.009	-0.003	0.012	-0.015	0.012		9.6	-0.021	0.0244	0.0122	-0.003	0.0274	0.00305	-0.003	-0.012	0		9.6	-0.0061	-0.0092	0.0184	-0.0061
	9.7	0.003	-0.006	0.006	-0.015	-0.009	-0.009	0	-0.006	-0.003		9.7	0.0396	-0.0091	0.0122	0.0244	-0.0091	0.0122	0.00914	-0.0091	0.00609		9.7	-0.03	-0.021	-0.003	0	0.00598	-0.003	-0.024	-0.006	-0.003		9.7	0.00609	-0.015	0.0122	-0.024	0.0152	0.00305	0.00609	-0.0091	0.00305		9.7	0	-0.021	0.00614	0.00921
	9.8	0	0.006	0.003	0.009	-0.009	-0.015	-0.015	0.006	-0.021		9.8	0.0183	0.0122	-0.0061	0.0122	0	-0.0091	-0.0061	0.0122	0		9.8	0.00598	-0.015	0.0239	0.00598	0.012	0.00897	-0.012	0	-0.03		9.8	0.0274	-0.03	-0.003	-0.015	0.00305	0	0	0.0152	-0.003		9.8	0.00614	0	0.0215	0.0123
	9.9	-0.015	-0.012	0.015	0.018	0.003	0.024	-0.006	-0.009	0		9.9	-0.012	-0.012	-0.003	-0.021	-0.012	-0.0091	-0.0091	-0.0061	0.00914		9.9	0.012	0.012	-0.003	0	0	0.00598	0.0299	0.012	0.00897		9.9	0.00609	-0.003	0	0.0183	-0.012	0.00609	-0.024	-0.003	-0.003		9.9	-0.012	0.0368	-0.012	-0.012
	10	0	0.015	-0.009	-0.003	0	0.003	-0.012	0.009	0.018		10	-0.0061	-0.003	-0.003	-0.012	0.00914	-0.0061	0.00914	-0.018	0		10	0.0269	0.0179	0	-0.012	-0.018	0.00299	0.0359	0.015	0.015		10	-0.015	0.0213	0	0.0152	-0.003	-0.0091	-0.003	-0.024	0.00609		10	-0.0031	0.00614	0.00921	0.00307
	10.1	-0.033	-0.027	-0.036	-0.081	-0.036	-0.039	-0.012	-0.093	-0.027		10.1	-0.055	-0.04	0.00305	0.00914	-0.018	-0.034	-0.024	-0.018	-0.043		10.1	-0.009	-0.015	-0.03	-0.036	-0.024	-0.018	-0.057	-0.042	-0.063		10.1	-0.04	-0.015	-0.027	-0.027	-0.003	-0.058	0.00914	-0.058	-0.021		10.1	-0.11	-0.095	-0.092	-0.061
	10.2	-0.036	-0.09	-0.069	-0.057	-0.066	-0.054	-0.033	-0.066	-0.09		10.2	-0.12	-0.12	-0.14	-0.091	-0.13	-0.11	-0.17	-0.13	-0.12		10.2	-0.12	-0.11	-0.096	-0.075	-0.075	-0.087	-0.1	-0.1	-0.096		10.2	-0.091	-0.16	-0.13	-0.15	-0.097	-0.12	-0.097	-0.12	-0.1		10.2	-0.22	-0.21	-0.19	-0.21
	10.3	-0.03	-0.015	-0.042	-0.039	-0.018	-0.027	-0.03	0.012	-0.012		10.3	-0.33	-0.3	-0.3	-0.35	-0.23	-0.097	-0.076	-0.024	0.0122		10.3	-0.68	-0.66	-0.55	-0.42	-0.26	-0.14	-0.015	0	-0.006		10.3	-0.42	-0.44	-0.41	-0.33	-0.28	-0.067	-0.049	0.00914	-0.03		10.3	-0.18	-0.2	-0.27	-0.32
	10.4	-0.48	-0.29	-0.47	-0.37	-0.25	-0.09	-0.069	-0.03	0.024		10.4	-1.8	-1.8	-1.9	-1.8	-1.4	-0.83	-0.41	-0.16	-0.043		10.4	-2.1	-2.1	-1.9	-1.5	-0.94	-0.39	-0.12	-0.024	0		10.4	-2	-1.9	-1.8	-1.6	-1.2	-0.55	-0.28	-0.14	-0.052		10.4	-1.1	-1	-1.3	-1.4
	10.5	-2.1	-1.6	-2.1	-1.7	-1.1	-0.55	-0.22	-0.078	-0.018		10.5	-2.9	-2.9	-2.9	-2.6	-2.1	-1.3	-0.59	-0.25	-0.13		10.5	-2.4	-2.4	-2.2	-1.7	-1.1	-0.48	-0.17	-0.075	0.00299		10.5	-2.7	-2.6	-2.5	-2.1	-1.6	-0.87	-0.37	-0.17	-0.064		10.5	-1.8	-1.8	-2	-2
	10.6	-3.6	-3.2	-3.5	-2.8	-1.9	-0.99	-0.38	-0.16	-0.06		10.6	-2.8	-2.7	-2.6	-2.3	-1.8	-1.2	-0.56	-0.19	-0.046		10.6	-1.9	-1.9	-1.8	-1.4	-0.84	-0.38	-0.19	-0.084	-0.027		10.6	-2.1	-2.1	-2	-1.7	-1.3	-0.76	-0.35	-0.17	-0.055		10.6	-1.7	-1.8	-1.8	-1.7
	10.7	-3.7	-3.5	-3.4	-2.9	-2.1	-1.1	-0.44	-0.18	-0.081		10.7	-2.2	-2.1	-2	-1.7	-1.4	-0.91	-0.44	-0.18	-0.064		10.7	-1.3	-1.4	-1.2	-0.92	-0.58	-0.3	-0.13	-0.048	-0.042		10.7	-1.5	-1.5	-1.4	-1.2	-0.92	-0.56	-0.23	-0.11	-0.082		10.7	-1.4	-1.5	-1.4	-1.3
	10.8	-3.1	-3	-2.7	-2.4	-1.7	-1	-0.38	-0.16	-0.1		10.8	-1.6	-1.5	-1.5	-1.2	-1.1	-0.7	-0.3	-0.13	-0.027		10.8	-0.82	-0.87	-0.84	-0.6	-0.42	-0.22	-0.051	-0.009	-0.015		10.8	-1	-0.97	-0.89	-0.77	-0.58	-0.35	-0.18	-0.085	-0.052		10.8	-1	-1.1	-1	-0.91
	10.9	-2.3	-2.3	-2	-1.8	-1.3	-0.8	-0.33	-0.12	-0.054		10.9	-1.1	-1.1	-1	-0.87	-0.73	-0.53	-0.2	-0.097	-0.034		10.9	-0.55	-0.56	-0.57	-0.43	-0.29	-0.14	-0.036	-0.009	0.00598		10.9	-0.72	-0.61	-0.58	-0.51	-0.38	-0.26	-0.15	-0.085	-0.012		10.9	-0.73	-0.78	-0.73	-0.65
	11	-1.6	-1.7	-1.4	-1.2	-0.95	-0.57	-0.27	-0.11	-0.024		11	-0.76	-0.73	-0.69	-0.6	-0.5	-0.39	-0.15	-0.061	-0.04		11	-0.39	-0.42	-0.37	-0.28	-0.2	-0.11	-0.045	-0.021	-0.003		11	-0.48	-0.41	-0.42	-0.37	-0.25	-0.19	-0.11	-0.07	-0.0091		11	-0.52	-0.56	-0.51	-0.48
	11.1	-1.1	-1.1	-0.94	-0.86	-0.69	-0.42	-0.2	-0.093	-0.033		11.1	-0.54	-0.55	-0.52	-0.43	-0.32	-0.27	-0.11	-0.043	0.00305		11.1	-0.29	-0.33	-0.26	-0.19	-0.12	-0.11	-0.048	-0.027	-0.012		11.1	-0.34	-0.33	-0.31	-0.26	-0.2	-0.15	-0.052	-0.04	-0.024		11.1	-0.4	-0.41	-0.34	-0.32
	11.2	-0.77	-0.8	-0.65	-0.6	-0.49	-0.33	-0.14	-0.09	-0.054		11.2	-0.43	-0.44	-0.43	-0.34	-0.23	-0.22	-0.073	-0.034	0.00914		11.2	-0.19	-0.23	-0.19	-0.13	-0.066	-0.084	-0.036	-0.018	-0.03		11.2	-0.23	-0.27	-0.22	-0.19	-0.18	-0.085	-0.04	-0.034	-0.058		11.2	-0.29	-0.28	-0.27	-0.26
	11.3	-0.54	-0.57	-0.48	-0.44	-0.35	-0.24	-0.14	-0.066	-0.06		11.3	-0.34	-0.37	-0.34	-0.3	-0.21	-0.19	-0.052	-0.021	-0.012		11.3	-0.15	-0.16	-0.16	-0.11	-0.063	-0.054	0.012	0	-0.006		11.3	-0.21	-0.19	-0.17	-0.13	-0.15	-0.079	-0.055	-0.043	-0.024		11.3	-0.23	-0.21	-0.25	-0.21
	11.4	-0.41	-0.42	-0.34	-0.31	-0.26	-0.2	-0.11	-0.03	-0.033		11.4	-0.23	-0.28	-0.26	-0.23	-0.15	-0.15	-0.049	-0.04	-0.012		11.4	-0.081	-0.12	-0.12	-0.087	-0.084	-0.03	0.00299	0.00598	0.012		11.4	-0.21	-0.13	-0.15	-0.11	-0.088	-0.085	-0.043	-0.04	0.00914		11.4	-0.2	-0.18	-0.18	-0.17
	11.5	-0.31	-0.32	-0.27	-0.24	-0.21	-0.13	-0.081	-0.024	-0.015		11.5	-0.22	-0.2	-0.2	-0.14	-0.11	-0.1	-0.049	-0.021	-0.015		11.5	-0.11	-0.09	-0.1	-0.075	-0.066	-0.048	-0.048	-0.006	0		11.5	-0.17	-0.12	-0.12	-0.12	-0.064	-0.076	-0.03	-0.04	-0.003		11.5	-0.16	-0.16	-0.12	-0.11
	11.6	-0.26	-0.25	-0.22	-0.2	-0.17	-0.099	-0.072	-0.063	-0.012		11.6	-0.17	-0.15	-0.19	-0.11	-0.11	-0.067	-0.027	0.00305	0.00609		11.6	-0.1	-0.11	-0.11	-0.054	-0.042	-0.03	-0.051	-0.03	-0.027		11.6	-0.13	-0.12	-0.11	-0.094	-0.067	-0.04	-0.0061	-0.0091	-0.04		11.6	-0.14	-0.14	-0.11	-0.12
	11.7	-0.2	-0.2	-0.19	-0.16	-0.12	-0.081	-0.042	-0.036	-0.036		11.7	-0.15	-0.13	-0.17	-0.13	-0.091	-0.079	-0.037	0.00914	0.0213		11.7	-0.093	-0.096	-0.11	-0.045	-0.033	-0.024	-0.018	-0.021	-0.027		11.7	-0.079	-0.12	-0.1	-0.015	-0.082	-0.034	-0.03	-0.0091	-0.03		11.7	-0.14	-0.1	-0.11	-0.089
	11.8	-0.18	-0.19	-0.17	-0.14	-0.1	-0.078	-0.054	-0.024	-0.03		11.8	-0.12	-0.13	-0.13	-0.13	-0.079	-0.082	-0.012	-0.021	-0.0061		11.8	-0.045	-0.063	-0.081	-0.048	-0.03	0	0.0179	-0.006	0.00598		11.8	-0.11	-0.064	-0.058	-0.034	-0.055	-0.037	-0.064	-0.037	-0.0061		11.8	-0.098	-0.074	-0.12	-0.074
	11.9	-0.18	-0.16	-0.11	-0.11	-0.099	-0.057	-0.036	-0.027	-0.009		11.9	-0.12	-0.11	-0.12	-0.11	-0.043	-0.049	-0.012	0.00305	0.00305		11.9	-0.036	-0.048	-0.075	-0.051	-0.03	-0.024	0.012	-0.021	0.00897		11.9	-0.097	-0.052	-0.064	-0.052	-0.043	-0.052	-0.024	-0.043	-0.0061		11.9	-0.095	-0.12	-0.068	-0.061
	12	-0.14	-0.11	-0.12	-0.066	-0.087	-0.045	-0.054	-0.009	-0.009		12	-0.11	-0.067	-0.1	-0.052	-0.058	-0.034	-0.03	-0.0091	-0.003		12	-0.051	-0.051	-0.057	-0.036	-0.036	-0.018	-0.021	-0.012	-0.006		12	-0.085	-0.064	-0.076	-0.07	-0.027	-0.073	0	0.0122	-0.034		12	-0.08	-0.11	-0.074	-0.046
	12.1	-0.13	-0.11	-0.13	-0.084	-0.078	-0.036	-0.042	-0.018	-0.021		12.1	-0.11	-0.091	-0.088	-0.07	-0.073	-0.043	-0.0061	0.0213	0.00914		12.1	-0.072	-0.075	-0.06	-0.03	-0.006	-0.027	-0.006	-0.03	-0.036		12.1	-0.04	-0.058	-0.049	-0.052	-0.049	-0.015	-0.027	0	-0.04		12.1	-0.058	-0.061	-0.058	-0.043
	12.2	-0.14	-0.096	-0.14	-0.11	-0.051	-0.024	-0.027	0.003	0.015		12.2	-0.085	-0.1	-0.088	-0.085	-0.079	-0.058	-0.024	-0.015	0.00609		12.2	-0.03	-0.045	-0.054	-0.018	0	-0.018	0.0179	0.012	-0.024		12.2	-0.055	-0.061	-0.049	-0.0091	-0.049	-0.021	-0.03	-0.012	-0.0061		12.2	-0.077	-0.052	-0.074	-0.049
	12.3	-0.11	-0.11	-0.11	-0.087	-0.063	-0.033	-0.024	-0.018	-0.027		12.3	-0.07	-0.082	-0.073	-0.088	-0.07	-0.076	0.0122	-0.018	-0.0061		12.3	-0.015	-0.012	-0.039	-0.024	-0.018	-0.009	0.0269	0.012	0.00598		12.3	-0.067	-0.027	-0.003	-0.021	-0.043	-0.021	-0.015	-0.021	0.0152		12.3	-0.061	-0.058	-0.046	-0.046
	12.4	-0.078	-0.096	-0.084	-0.063	-0.057	-0.042	-0.033	-0.018	-0.024		12.4	-0.07	-0.03	-0.061	-0.064	-0.03	-0.034	0.00609	0	0.0213		12.4	-0.018	-0.03	-0.048	-0.045	-0.042	-0.012	0.0299	-0.012	-0.012		12.4	-0.024	-0.03	-0.046	-0.03	-0.018	-0.049	-0.015	-0.015	0		12.4	-0.064	-0.077	-0.018	-0.037
	12.5	-0.063	-0.09	-0.075	-0.036	-0.042	-0.012	-0.03	-0.039	-0.018		12.5	-0.061	-0.034	-0.049	-0.055	-0.04	-0.0061	-0.0091	0.0244	0		12.5	-0.036	-0.045	-0.063	-0.027	0	-0.006	-0.021	-0.012	-0.006		12.5	-0.03	-0.043	-0.037	-0.046	-0.021	-0.04	0.0122	0.0335	-0.024		12.5	-0.043	-0.083	-0.021	-0.015
	12.6	-0.078	-0.11	-0.087	-0.063	-0.027	-0.009	-0.027	-0.06	-0.018		12.6	-0.076	-0.055	-0.073	-0.061	-0.046	0.00609	-0.018	0.0274	0.0152		12.6	-0.03	-0.054	-0.054	0.00598	0.0179	-0.018	-0.015	-0.003	-0.042		12.6	-0.024	-0.049	-0.021	-0.024	-0.037	-0.0091	-0.024	0.00609	-0.034		12.6	-0.04	-0.049	-0.04	-0.049
	12.7	-0.099	-0.063	-0.099	-0.063	-0.012	-0.021	-0.009	-0.027	-0.015		12.7	-0.067	-0.076	-0.082	-0.076	-0.046	-0.052	-0.015	-0.003	0.00305		12.7	-0.009	-0.03	-0.03	0.012	0.00598	0.0179	0.012	0.00598	0.00598		12.7	-0.058	-0.03	-0.024	-0.018	-0.034	-0.021	-0.037	-0.015	-0.003		12.7	-0.043	-0.043	-0.046	-0.052
	12.8	-0.084	-0.072	-0.084	-0.066	-0.03	-0.036	-0.015	-0.033	-0.027		12.8	-0.043	-0.061	-0.034	-0.061	-0.027	-0.043	-0.0061	-0.015	-0.018		12.8	-0.015	0.0179	-0.021	-0.03	-0.03	0.00299	0.00897	0.0299	0.0419		12.8	-0.073	-0.018	-0.046	-0.024	0	-0.043	-0.021	-0.03	0.0305		12.8	-0.049	-0.058	-0.021	-0.049
	12.9	-0.078	-0.054	-0.036	-0.051	-0.033	-0.033	0.003	-0.009	-0.015		12.9	-0.03	-0.034	-0.04	0	-0.0091	0	-0.0061	-0.0091	-0.018		12.9	-0.027	-0.003	-0.003	-0.042	-0.03	0.00897	-0.021	0.00598	0		12.9	-0.043	0.00914	-0.03	-0.046	-0.0061	-0.012	0.00305	0.00914	0		12.9	-0.043	-0.068	0.0338	-0.021
	13	-0.051	-0.054	-0.006	-0.027	-0.021	0.03	-0.015	-0.033	-0.021		13	-0.052	-0.034	-0.015	-0.03	-0.037	-0.0061	-0.021	0	0.00609		13	-0.042	-0.036	-0.048	-0.012	-0.012	-0.003	-0.015	-0.018	-0.018		13	-0.003	-0.049	-0.037	-0.027	-0.015	-0.012	0	-0.0091	-0.021		13	-0.034	-0.0061	0.00307	-0.028
	13.1	-0.063	-0.066	-0.066	-0.021	-0.006	0.009	-0.027	-0.024	-0.021		13.1	-0.046	-0.055	-0.052	-0.046	-0.018	-0.046	0	-0.018	-0.003		13.1	-0.024	-0.027	-0.039	-0.006	0.0179	-0.012	0.00598	0.00897	-0.03		13.1	-0.04	-0.055	-0.03	-0.0061	-0.027	0.0122	-0.03	-0.003	-0.012		13.1	-0.052	-0.021	-0.034	-0.04
	13.2	-0.072	-0.06	-0.081	-0.045	-0.006	-0.009	-0.024	-0.066	-0.03		13.2	-0.064	-0.067	-0.07	-0.073	-0.024	-0.064	-0.03	-0.027	-0.021		13.2	0.0329	-0.021	-0.03	-0.03	0	0.0179	0.0209	0.015	0		13.2	-0.055	-0.012	-0.049	0.00914	-0.027	-0.037	-0.021	-0.021	0.0122		13.2	-0.025	-0.031	-0.04	-0.034
	13.3	-0.093	-0.048	-0.063	-0.054	-0.045	-0.051	-0.021	-0.051	-0.045		13.3	-0.037	-0.027	-0.058	-0.049	-0.021	-0.018	0.00305	0.00914	-0.034		13.3	-0.012	-0.003	-0.015	-0.018	-0.033	-0.009	0	0.00598	0.012		13.3	-0.076	-0.03	-0.052	-0.03	-0.0061	-0.037	-0.012	-0.021	0.0213		13.3	-0.04	-0.064	-0.015	-0.04
	13.4	-0.072	-0.057	-0.033	-0.051	-0.036	-0.015	0.009	-0.012	-0.027		13.4	-0.07	-0.037	-0.04	-0.015	-0.027	-0.0091	-0.021	0	-0.024		13.4	-0.036	-0.006	-0.03	-0.024	-0.039	-0.015	-0.033	-0.021	-0.024		13.4	-0.027	-0.043	-0.03	-0.027	-0.012	-0.043	0	-0.021	-0.015		13.4	-0.034	-0.071	-0.012	-0.028
	13.5	-0.033	-0.051	-0.048	-0.036	-0.024	-0.003	-0.021	-0.012	-0.015		13.5	-0.049	-0.067	-0.055	-0.03	-0.021	-0.04	-0.058	-0.018	-0.0091		13.5	-0.033	-0.024	-0.021	-0.018	0.00299	-0.015	-0.042	-0.021	-0.033		13.5	-0.027	-0.061	-0.018	-0.027	-0.024	-0.0091	-0.015	-0.0091	-0.015		13.5	-0.046	-0.025	-0.012	-0.052
	13.6	-0.066	-0.06	-0.057	-0.042	-0.015	-0.012	-0.018	-0.009	-0.009		13.6	-0.067	-0.073	-0.049	-0.052	-0.04	-0.07	-0.015	-0.015	-0.003		13.6	0	-0.021	-0.024	-0.021	-0.012	0	0.00897	0.015	-0.006		13.6	-0.037	-0.04	-0.012	-0.0061	-0.021	-0.0061	-0.03	-0.034	0		13.6	-0.046	-0.0092	-0.049	-0.037
	13.7	-0.075	-0.06	-0.063	-0.036	-0.012	-0.021	-0.036	-0.021	-0.018		13.7	-0.052	-0.049	-0.024	-0.076	-0.015	-0.055	-0.003	-0.034	-0.018		13.7	-0.003	-0.015	-0.024	-0.024	-0.015	0.0179	0.012	0.00897	0.00897		13.7	-0.049	-0.037	-0.04	-0.034	-0.015	-0.034	-0.003	-0.027	0.00305		13.7	-0.031	-0.034	-0.034	-0.028
	13.8	-0.081	-0.042	-0.081	-0.036	-0.027	-0.039	-0.021	-0.024	-0.021		13.8	-0.04	-0.021	-0.03	-0.043	-0.03	-0.003	-0.021	-0.012	-0.03		13.8	0	-0.027	-0.045	-0.054	-0.03	-0.003	0	-0.015	-0.009		13.8	-0.04	-0.03	-0.027	-0.021	-0.021	-0.046	-0.0061	-0.015	-0.04		13.8	-0.021	-0.061	-0.0031	-0.04
	13.9	-0.054	-0.069	-0.039	-0.048	-0.021	-0.027	0.003	-0.015	-0.024		13.9	-0.058	-0.018	-0.04	-0.018	-0.034	-0.018	-0.015	0.00305	-0.027		13.9	-0.012	-0.03	-0.042	-0.018	-0.006	-0.045	-0.024	-0.039	-0.048		13.9	-0.021	-0.061	-0.0091	-0.027	-0.015	-0.0061	0.00305	0	-0.034		13.9	-0.021	-0.058	-0.015	-0.018
	14	-0.021	-0.072	-0.063	-0.036	-0.006	-0.036	-0.048	-0.006	-0.009		14	-0.091	-0.037	-0.052	-0.03	-0.046	-0.043	-0.0091	-0.0091	0.00914		14	-0.036	-0.024	-0.033	0	0	-0.021	-0.015	-0.033	-0.042		14	-0.018	-0.037	-0.021	-0.024	-0.015	-0.018	-0.024	-0.0061	-0.021		14	-0.031	-0.028	-0.068	-0.025
	14.1	-0.036	-0.054	-0.06	-0.03	-0.009	-0.015	-0.051	0.006	0.003		14.1	-0.067	-0.052	-0.052	-0.046	-0.027	-0.043	-0.024	-0.015	-0.003		14.1	-0.012	-0.024	-0.003	-0.003	0.00897	0.00598	0.00598	0.012	-0.024		14.1	-0.021	-0.018	-0.027	-0.003	-0.027	-0.043	-0.034	-0.027	-0.0061		14.1	-0.043	-0.028	-0.061	-0.046
	14.2	-0.054	-0.045	-0.063	-0.039	-0.015	-0.021	-0.033	-0.006	-0.021		14.2	-0.046	-0.04	-0.052	-0.043	-0.021	-0.024	-0.018	-0.012	-0.018		14.2	-0.009	0	-0.021	-0.03	-0.03	0.00897	0.00299	0.00598	0.00897		14.2	-0.034	-0.003	-0.018	-0.015	-0.027	-0.052	-0.015	-0.027	-0.018		14.2	-0.025	-0.037	-0.018	-0.018
	14.3	-0.075	-0.03	-0.072	-0.054	-0.027	-0.012	-0.03	-0.039	-0.015		14.3	-0.055	-0.021	-0.04	-0.018	-0.018	-0.021	0	0.00609	-0.03		14.3	-0.021	-0.006	-0.045	-0.021	-0.027	-0.024	-0.003	-0.012	-0.015		14.3	-0.024	-0.021	-0.003	-0.018	0	-0.037	-0.003	-0.015	-0.015		14.3	-0.037	-0.068	0.00614	-0.018
	14.4	-0.06	-0.027	-0.03	-0.036	-0.027	-0.003	-0.012	-0.024	-0.021		14.4	-0.055	-0.018	-0.049	-0.034	-0.04	-0.015	-0.024	-0.021	-0.0091		14.4	-0.015	-0.009	-0.03	0.00897	0	-0.027	-0.027	-0.018	-0.018		14.4	-0.0061	-0.037	-0.018	-0.024	-0.0061	0	-0.003	0.0152	-0.018		14.4	-0.025	-0.034	-0.028	-0.031
	14.5	-0.039	-0.027	-0.003	-0.027	-0.021	0.003	-0.012	-0.003	-0.012		14.5	-0.058	-0.04	-0.043	-0.037	-0.037	-0.043	-0.034	0.00305	-0.003		14.5	-0.024	-0.045	-0.015	-0.006	0.0209	0.00897	0	0.00598	-0.027		14.5	-0.021	-0.043	-0.018	-0.003	-0.015	-0.0061	-0.037	-0.0091	-0.003		14.5	-0.031	0	-0.043	-0.021
	14.6	-0.027	-0.036	-0.03	-0.015	-0.018	-0.018	-0.027	0	-0.006		14.6	-0.049	-0.027	-0.034	-0.046	-0.027	-0.061	-0.012	-0.027	-0.021		14.6	0.015	-0.012	0	-0.024	-0.009	0.0239	0.0179	0.00598	-0.003		14.6	-0.043	-0.012	-0.018	0.00914	-0.0091	-0.015	-0.015	-0.027	-0.015		14.6	-0.025	-0.0031	-0.012	-0.04
	14.7	-0.054	-0.03	-0.048	-0.009	-0.003	-0.003	-0.024	0.003	-0.006		14.7	-0.043	-0.03	-0.034	-0.04	-0.0061	-0.027	-0.015	-0.027	-0.018		14.7	-0.012	0.00598	-0.021	-0.012	-0.033	-0.021	0.0209	-0.006	0.00598		14.7	-0.024	0	-0.034	-0.015	-0.0091	-0.021	0	-0.012	-0.015		14.7	-0.025	-0.028	-0.0092	-0.015
	14.8	-0.066	-0.009	-0.039	-0.03	-0.03	0.009	-0.021	-0.024	-0.036		14.8	-0.055	-0.021	-0.04	-0.027	-0.021	-0.012	-0.018	-0.018	-0.012		14.8	-0.006	-0.003	-0.024	-0.03	-0.027	-0.018	-0.027	-0.03	0.00897		14.8	-0.003	-0.03	-0.0091	-0.034	0.0122	-0.021	-0.0061	-0.003	-0.012		14.8	-0.018	-0.055	0.0123	-0.015
	14.9	-0.048	-0.024	-0.042	-0.03	-0.039	-0.006	0	-0.036	-0.006		14.9	-0.046	-0.03	-0.046	-0.003	-0.055	-0.04	-0.018	0.00914	-0.0061		14.9	-0.021	-0.021	-0.012	0	0.00897	-0.018	-0.024	-0.024	-0.021		14.9	-0.003	-0.037	0	-0.018	-0.0061	0.0122	-0.024	-0.018	-0.027		14.9	-0.015	-0.0061	-0.018	-0.025
	15	-0.027	-0.024	-0.03	-0.045	-0.021	-0.003	-0.024	-0.003	-0.024		15	-0.064	-0.046	-0.052	-0.021	-0.034	-0.052	-0.012	-0.015	0.00609		15	-0.012	-0.036	-0.009	0.015	0.012	0	0.0179	0	-0.018		15	-0.015	-0.034	-0.021	0	-0.024	-0.015	-0.027	-0.021	-0.021		15	-0.018	0.00307	-0.031	-0.031
	15.1	-0.033	-0.015	-0.012	-0.033	-0.018	-0.018	-0.021	0.009	-0.018		15.1	-0.027	-0.046	-0.034	-0.049	-0.024	-0.046	-0.015	-0.027	-0.03		15.1	0.012	-0.015	-0.009	-0.039	-0.018	-0.006	0.0239	0.015	0.00897		15.1	-0.034	-0.0061	-0.027	0.00609	-0.012	-0.034	-0.018	-0.015	-0.003		15.1	-0.031	-0.04	-0.0061	-0.0031
	15.2	-0.054	-0.051	-0.018	-0.021	-0.021	0	-0.021	-0.009	-0.003		15.2	-0.034	-0.021	-0.015	-0.04	0.0213	-0.024	-0.015	-0.018	-0.03		15.2	-0.003	-0.006	-0.018	-0.021	-0.033	-0.006	-0.006	-0.018	-0.003		15.2	-0.024	-0.012	-0.0091	-0.015	-0.0061	-0.012	-0.0061	-0.0091	-0.0091		15.2	-0.015	-0.052	0.0123	-0.028
	15.3	-0.06	-0.036	-0.03	-0.03	0.003	0.006	-0.015	-0.024	-0.003		15.3	-0.055	-0.018	-0.003	-0.0091	-0.034	-0.012	-0.012	-0.012	-0.018		15.3	-0.009	-0.018	-0.03	-0.003	-0.021	-0.018	-0.018	-0.039	-0.021		15.3	-0.0091	-0.021	0.0183	-0.037	-0.003	-0.0091	-0.0061	-0.003	-0.012		15.3	-0.028	-0.037	-0.0031	-0.012
	15.4	-0.072	-0.021	-0.045	-0.024	-0.036	0	-0.015	-0.027	-0.015		15.4	-0.058	-0.034	-0.046	-0.024	-0.03	-0.037	-0.03	-0.012	0.00305		15.4	-0.018	-0.027	-0.024	-0.003	0.0359	-0.012	-0.003	0	-0.024		15.4	0.00609	-0.043	-0.024	-0.021	0.00305	0.00305	-0.04	-0.0091	-0.018		15.4	-0.025	-0.0092	-0.037	-0.034
	15.5	-0.009	-0.015	-0.021	-0.039	-0.045	-0.009	-0.009	-0.024	-0.036		15.5	-0.061	-0.052	-0.049	-0.058	-0.024	-0.046	-0.012	-0.024	-0.021		15.5	-0.006	-0.015	0.012	-0.021	0.0209	0.0179	0.012	0.012	-0.018		15.5	-0.03	-0.021	-0.018	0	-0.021	-0.024	-0.024	-0.0061	-0.003		15.5	0	-0.0061	-0.037	-0.0092
	15.6	-0.036	-0.03	-0.009	-0.021	-0.012	-0.018	-0.021	-0.015	-0.015		15.6	-0.046	-0.021	-0.03	-0.043	-0.012	-0.0091	-0.021	-0.027	-0.04		15.6	0.012	-0.003	-0.021	-0.012	-0.018	-0.006	0.0179	0.00897	0.00897		15.6	-0.04	-0.015	-0.021	0.0122	-0.015	-0.015	-0.018	-0.012	0.00305		15.6	-0.025	-0.028	0.00307	-0.034
	15.7	-0.051	-0.048	-0.015	-0.012	-0.003	-0.003	-0.006	-0.012	-0.018		15.7	-0.03	-0.021	-0.018	-0.003	-0.027	-0.021	-0.024	0.00914	-0.024		15.7	-0.006	0.00897	-0.045	-0.009	-0.027	-0.009	-0.012	-0.003	-0.015		15.7	-0.015	-0.0061	-0.0061	-0.0091	0.00609	-0.0061	-0.015	-0.012	-0.0091		15.7	0	-0.064	-0.0031	-0.0061
	15.8	-0.054	-0.03	-0.042	-0.018	0.006	0.012	-0.018	-0.03	-0.012		15.8	-0.03	-0.037	-0.037	-0.04	-0.043	-0.024	-0.012	0	-0.018		15.8	-0.015	-0.006	-0.054	0.00598	0.0239	-0.015	-0.033	0.00598	-0.03		15.8	-0.012	-0.024	-0.0091	-0.027	0.0213	-0.0091	-0.018	-0.0091	-0.024		15.8	-0.025	-0.0061	0.00307	-0.0061
[truncated: 641 more rows]
[truncated: 77 more columns]

## Sheet: Fig. 6C-E
Fig. 6C																															Fig. 6D
	STX					dcSTX					GTX2/3					dcGTX2/3					GTX5					C1/C2						STX			dcSTX			GTX2/3			dcGTX2/3			GTX5			C1/C2
[truncated: 2,001 more rows]
[truncated: 1 more columns]

## Sheet: Fig. S1A-F
Fig. S1A		neoSTX (nM)						dc-neoSTX (nM)						GTX6 (nM)						GTX1/4 (nM)						Fig. S1B		neoSTX (nM)						dc-neoSTX (nM)						GTX6 (nM)						GTX1/4 (nM)
[truncated: 352 more rows]
[truncated: 50 more columns]

[truncated: 3 more sheets: Fig. S2A-K, Fig. S6A-C and S6E-F, Fig. S7A-I]
